# Supplementary material for: Occurrence and environmental risk assessment of pharmaceuticals in the Mondego river (Portugal)
Source: Heliyon. 2024 Jul 18;10(15):e34825. doi: 10.1016/j.heliyon.2024.e34825 (PMC11328081; doi:10.1016/j.heliyon.2024.e34825)
Supplement: Multimedia component 2 [file mmc2.xlsx]

## Sheet: Ecotoxicological data
Supplementary Table S14: Ecotoxicological Data
Occurrence and environmental risk assessment of pharmaceuticals in the Mondego River (Portugal)
Danijela Kötke1*, Juergen Gandrass1, Célia P.M. Bento1, Carla S.S. Ferreira2,3, António J.D. Ferreira2
1Helmholtz-Zentrum Hereon, Institute of Coastal Environmental Chemistry, Organic Environmental Chemistry, Geesthacht 21502, Germany
2Research Centre for Natural Resources, Environment and Society (CERNAS), Agrarian Technical School, Polytechnic Institute of Coimbra, P-3040-316, Coimbra, Portugal
3Department of Physical Geography and Bolin Centre for Climate Research, Stockholm University, SE-106 91 Stockholm, Sweden.
*Corresponding author: e-mail: danijela.koetke@hereon.de, Phone: +49-4152-87-2842; Fax: +49-4152-87-2332
Abbreviations:
IC:	Inhibition concentration
EC:	Effect concentration
LC:	Lethal concentration
NOEC:	No observed effect concentration
LOEC:	Lowest observes effect concentration
marine/brackish organism
**Pseudokirchneriella subcapitata= Selenastrum capricornutum = Raphidocelis subcapitata
*Brachydanio rerio = Danio rerio
Class	Organism	Duration	Endpoint	lowest effect conc. [µg L-1]		References
Antibiotics	acute tests				10,3	Bergmann, A., Fohrmann, R., Weber, F.A., 2011. Zusammenstellung von Monitoringdaten zu Umweltkonzentrationen von Arzneimitteln. In: UBA-FB 001525, Umweltbundesamt, ISSN 1862-4804, Dessau-Roßlau.
Erythromycin	Brachionus calyciflorus	24h	mortality	LC50	27530	Isidori, M., Lavorgna, M., Nardelli, A., Pascarella, L., Parrella, A., 2005. Toxic and genotoxic evaluation of six antibiotics on non-target organisms. Science of the Total Environment 346, 87-98.
CAS: 114-07-8	Thamnocephalus platyurus	24h	mortality	LC50	17680	Isidori, M., Lavorgna, M., Nardelli, A., Pascarella, L., Parrella, A., 2005. Toxic and genotoxic evaluation of six antibiotics on non-target organisms. Science of the Total Environment 346, 87-98.
	Thamnocephalus platyurus	24h	mortality	LC50	100000	Kim, J.W., Ishibashi, H., Yamauchi, R., Ichikawa, N., Takao, Y., Hirano, M., Koga, M., Arizono, K., 2009. Acute toxicity of pharmaceutical and personal care products on freshwater crustacean (Thamnocephalus platyurus) and fish (Oryzias latipes). Journal of Toxicological Sciences 34, 227-232.
	Daphnia magna	24h	immobilization	EC50	22450	Isidori, M., Lavorgna, M., Nardelli, A., Pascarella, L., Parrella, A., 2005. Toxic and genotoxic evaluation of six antibiotics on non-target organisms. Science of the Total Environment 346, 87-98.
	Ceriodaphnia dubia	48h	immobilization	EC50	10230	Isidori, M., Lavorgna, M., Nardelli, A., Pascarella, L., Parrella, A., 2005. Toxic and genotoxic evaluation of six antibiotics on non-target organisms. Science of the Total Environment 346, 87-98.
	Oryzias latipes	96h	mortality	LC50	100000	Kim, J.W., Ishibashi, H., Yamauchi, R., Ichikawa, N., Takao, Y., Hirano, M., Koga, M., Arizono, K., 2009. Acute toxicity of pharmaceutical and personal care products on freshwater crustacean (Thamnocephalus platyurus) and fish (Oryzias latipes). Journal of Toxicological Sciences 34, 227-232.
	Salvelinus namaycush	96h	mortality	LC50	410000	Figuiere, R., Waara, S., Ahrens, L., Golovko, O., 2022. Risk-based screening for prioritisation of organic micropollutants in Swedish freshwater. Journal of Hazardous Materials 429.
	Pseudokirchneriella subcapitata**	72h	growth inhibition	EC50	350	Gonzalez-Pleiter, M., Gonzalo, S., Rodea-Palomares, I., Leganes, F., Rosal, R., Boltes, K., Marco, E., Fernandez-Pinas, F., 2013. Toxicity of five antibiotics and their mixtures towards photosynthetic aquatic organisms: Implications for environmental risk assessment. Water Research 47, 2050-2064.
	Selenastrum capricornutum	72h	growth inhibition	EC50	36.6	Eguchi, K., Nagase, H., Ozawa, M., Endoh, Y.S., Goto, K., Hirata, K., Miyamoto, K., Yoshimura, H., 2004. Evaluation of antimicrobial agents for veterinary use in the ecotoxicity test using microalgae. Chemosphere 57, 1733-1738.
	Chlorella vulgaris	72h	growth inhibition	EC50	33800	Eguchi, K., Nagase, H., Ozawa, M., Endoh, Y.S., Goto, K., Hirata, K., Miyamoto, K., Yoshimura, H., 2004. Evaluation of antimicrobial agents for veterinary use in the ecotoxicity test using microalgae. Chemosphere 57, 1733-1738.
	Chlorella vulgaris	96h	growth	EC50	85.7	Wang, G.X., Zhang, Q., Li, J.L., Chen, X.Y., Lang, Q.L., Kuang, S.P., 2019. Combined effects of erythromycin and enrofloxacin on antioxidant enzymes and photosynthesis-related gene transcription in Chlorella vulgaris. Aquatic Toxicology 212, 138-145.
	Anabaena cylindrica-NIES 19	144h	growth	EC50	35	Ando, T., Nagase, H., Eguchi, K., Hirooka, T., Nakamura, T., Miyamoto, K., Hirata, K., 2007. A novel method using cyanobacteria for ecotoxicity test of veterinary antimicrobial agents. Environmental Toxicology and Chemistry 26, 601-606.
	Anabaena cylindrica-NIES 19	144h	growth	NOEC	3.1	Ando, T., Nagase, H., Eguchi, K., Hirooka, T., Nakamura, T., Miyamoto, K., Hirata, K., 2007. A novel method using cyanobacteria for ecotoxicity test of veterinary antimicrobial agents. Environmental Toxicology and Chemistry 26, 601-606.
	Anabaena flos-aquae ATCC 29413	144h	growth	EC50	270	Ando, T., Nagase, H., Eguchi, K., Hirooka, T., Nakamura, T., Miyamoto, K., Hirata, K., 2007. A novel method using cyanobacteria for ecotoxicity test of veterinary antimicrobial agents. Environmental Toxicology and Chemistry 26, 601-606.
	Anabaena flos-aquae ATCC 29413	144h	growth	NOEC	47	Ando, T., Nagase, H., Eguchi, K., Hirooka, T., Nakamura, T., Miyamoto, K., Hirata, K., 2007. A novel method using cyanobacteria for ecotoxicity test of veterinary antimicrobial agents. Environmental Toxicology and Chemistry 26, 601-606.
	Anabaena variabilis NIES-23	144h	growth	EC50	430	Ando, T., Nagase, H., Eguchi, K., Hirooka, T., Nakamura, T., Miyamoto, K., Hirata, K., 2007. A novel method using cyanobacteria for ecotoxicity test of veterinary antimicrobial agents. Environmental Toxicology and Chemistry 26, 601-606.
	Anabaena variabilis NIES-23	144h	growth	NOEC	47	Ando, T., Nagase, H., Eguchi, K., Hirooka, T., Nakamura, T., Miyamoto, K., Hirata, K., 2007. A novel method using cyanobacteria for ecotoxicity test of veterinary antimicrobial agents. Environmental Toxicology and Chemistry 26, 601-606.
	Microcystis aeruginosa NIES-44	144h	growth	EC50	23	Ando, T., Nagase, H., Eguchi, K., Hirooka, T., Nakamura, T., Miyamoto, K., Hirata, K., 2007. A novel method using cyanobacteria for ecotoxicity test of veterinary antimicrobial agents. Environmental Toxicology and Chemistry 26, 601-606.
	Microcystis aeruginosa NIES-44	144h	growth	NOEC	10	Ando, T., Nagase, H., Eguchi, K., Hirooka, T., Nakamura, T., Miyamoto, K., Hirata, K., 2007. A novel method using cyanobacteria for ecotoxicity test of veterinary antimicrobial agents. Environmental Toxicology and Chemistry 26, 601-606.
	Microcystis wesenbergii NIES-107	144h	growth	EC50	23	Ando, T., Nagase, H., Eguchi, K., Hirooka, T., Nakamura, T., Miyamoto, K., Hirata, K., 2007. A novel method using cyanobacteria for ecotoxicity test of veterinary antimicrobial agents. Environmental Toxicology and Chemistry 26, 601-606.
	Microcystis wesenbergii NIES-107	144h	growth	NOEC	4.7	Ando, T., Nagase, H., Eguchi, K., Hirooka, T., Nakamura, T., Miyamoto, K., Hirata, K., 2007. A novel method using cyanobacteria for ecotoxicity test of veterinary antimicrobial agents. Environmental Toxicology and Chemistry 26, 601-606.
	Nostoc sp. PCC7120	144h	growth	EC50	200	Ando, T., Nagase, H., Eguchi, K., Hirooka, T., Nakamura, T., Miyamoto, K., Hirata, K., 2007. A novel method using cyanobacteria for ecotoxicity test of veterinary antimicrobial agents. Environmental Toxicology and Chemistry 26, 601-606.
	Nostoc sp. PCC7120	144h	growth	NOEC	100	Ando, T., Nagase, H., Eguchi, K., Hirooka, T., Nakamura, T., Miyamoto, K., Hirata, K., 2007. A novel method using cyanobacteria for ecotoxicity test of veterinary antimicrobial agents. Environmental Toxicology and Chemistry 26, 601-606.
	Synechococcus leopoldensis IAM M-6	144h	growth	EC50	160	Ando, T., Nagase, H., Eguchi, K., Hirooka, T., Nakamura, T., Miyamoto, K., Hirata, K., 2007. A novel method using cyanobacteria for ecotoxicity test of veterinary antimicrobial agents. Environmental Toxicology and Chemistry 26, 601-606.
	Synechococcus leopoldensis IAM M-6	144h	growth	NOEC	2	Ando, T., Nagase, H., Eguchi, K., Hirooka, T., Nakamura, T., Miyamoto, K., Hirata, K., 2007. A novel method using cyanobacteria for ecotoxicity test of veterinary antimicrobial agents. Environmental Toxicology and Chemistry 26, 601-606.
	Synechococcus sp. PCC 7002	144h	growth	EC50	230	Ando, T., Nagase, H., Eguchi, K., Hirooka, T., Nakamura, T., Miyamoto, K., Hirata, K., 2007. A novel method using cyanobacteria for ecotoxicity test of veterinary antimicrobial agents. Environmental Toxicology and Chemistry 26, 601-606.
	Synechococcus sp. PCC 7002	144h	growth	NOEC	7.8	Ando, T., Nagase, H., Eguchi, K., Hirooka, T., Nakamura, T., Miyamoto, K., Hirata, K., 2007. A novel method using cyanobacteria for ecotoxicity test of veterinary antimicrobial agents. Environmental Toxicology and Chemistry 26, 601-606.
	Anabaena sp CPB4337	72h	luminescence	EC50	22	Gonzalez-Pleiter, M., Gonzalo, S., Rodea-Palomares, I., Leganes, F., Rosal, R., Boltes, K., Marco, E., Fernandez-Pinas, F., 2013. Toxicity of five antibiotics and their mixtures towards photosynthetic aquatic organisms: Implications for environmental risk assessment. Water Research 47, 2050-2064.
	chronic tests
	Brachionus calyciflorus	48h	population growth inhibition	EC50	940	Isidori, M., Lavorgna, M., Nardelli, A., Pascarella, L., Parrella, A., 2005. Toxic and genotoxic evaluation of six antibiotics on non-target organisms. Science of the Total Environment 346, 87-98.
	Ceriodaphnia dubia	7d	population growth inhibition	EC50	220	Isidori, M., Lavorgna, M., Nardelli, A., Pascarella, L., Parrella, A., 2005. Toxic and genotoxic evaluation of six antibiotics on non-target organisms. Science of the Total Environment 346, 87-98.
	Mytilus edulis	21h	DNA damage	EC	100000	Lacaze, E., Pedelucq, J., Fortier, M., Brousseau, P., Auffret, M., Budzinski, H., Fournier, M., 2015. Genotoxic and immunotoxic potential effects of selected psychotropic drugs and antibiotics on blue mussel (Mytilus edulis) hemocytes. Environmental Pollution 202, 177-186.
	Oncorhynchus mykiss	28d	oxidative stress (CAT, gills)	EC	0,05-0,8	Rodrigues, S., Antunes, S.C., Correia, A.T., Nunes, B., 2016. Acute and chronic effects of erythromycin exposure on oxidative stress and genotoxicity parameters of Oncorhynchus mykiss. Science of the Total Environment 545-546, 591-600.
	Oncorhynchus mykiss	28d	oxidative stress (GPx, gills)	EC	0.4	Rodrigues, S., Antunes, S.C., Correia, A.T., Nunes, B., 2016. Acute and chronic effects of erythromycin exposure on oxidative stress and genotoxicity parameters of Oncorhynchus mykiss. Science of the Total Environment 545-546, 591-600.
	Oncorhynchus mykiss	28d	oxidative stress (LPO, gills)	EC	0,2-0,8	Rodrigues, S., Antunes, S.C., Correia, A.T., Nunes, B., 2016. Acute and chronic effects of erythromycin exposure on oxidative stress and genotoxicity parameters of Oncorhynchus mykiss. Science of the Total Environment 545-546, 591-600.
	Lemna gibba	7d	frond number	LOEC	1000	Brain, R.A., Johnson, D.J., Richards, S.M., Sanderson, H., Sibley, P.K., Solomon, K.R., 2004. Effects of 25 pharmaceutical compounds to Lemna gibba using a seven-day static-renewal test. Environmental Toxicology and Chemistry 23, 371-382.
	Pseudokirchneriella subcapitata**	72h	population growth inhibition	EC50	20	Isidori, M., Lavorgna, M., Nardelli, A., Pascarella, L., Parrella, A., 2005. Toxic and genotoxic evaluation of six antibiotics on non-target organisms. Science of the Total Environment 346, 87-98.
	Selenastrum capricornutum		growth inhibition	NOEC	10.3	Eguchi, K., Nagase, H., Ozawa, M., Endoh, Y.S., Goto, K., Hirata, K., Miyamoto, K., Yoshimura, H., 2004. Evaluation of antimicrobial agents for veterinary use in the ecotoxicity test using microalgae. Chemosphere 57, 1733-1738.
	Chlorella vulgaris		growth inhibition	NOEC	12500	Eguchi, K., Nagase, H., Ozawa, M., Endoh, Y.S., Goto, K., Hirata, K., Miyamoto, K., Yoshimura, H., 2004. Evaluation of antimicrobial agents for veterinary use in the ecotoxicity test using microalgae. Chemosphere 57, 1733-1738.
Clarithromycin	acute tests				2	Bergmann, A., Fohrmann, R., Weber, F.A., 2011. Zusammenstellung von Monitoringdaten zu Umweltkonzentrationen von Arzneimitteln. In: UBA-FB 001525, Umweltbundesamt, ISSN 1862-4804, Dessau-Roßlau.
CAS: 81103-11-9	Brachionus calyciflorus	24h	mortality	LC50	35460	Isidori, M., Lavorgna, M., Nardelli, A., Pascarella, L., Parrella, A., 2005. Toxic and genotoxic evaluation of six antibiotics on non-target organisms. Science of the Total Environment 346, 87-98.
	Thamnocephalus platyurus	24h	mortality	LC50	33640	Isidori, M., Lavorgna, M., Nardelli, A., Pascarella, L., Parrella, A., 2005. Toxic and genotoxic evaluation of six antibiotics on non-target organisms. Science of the Total Environment 346, 87-98.
	Thamnocephalus platyurus	24h	mortality	LC50	94230	Kim, J.W., Ishibashi, H., Yamauchi, R., Ichikawa, N., Takao, Y., Hirano, M., Koga, M., Arizono, K., 2009. Acute toxicity of pharmaceutical and personal care products on freshwater crustacean (Thamnocephalus platyurus) and fish (Oryzias latipes). Journal of Toxicological Sciences 34, 227-232.
	Artemia salina	48h	immobilization	EC50	100000	Minguez, L., Pedelucq, J., Farcy, E., Ballandonne, C., Budzinski, H., Halm-Lemeille, M.P., 2016. Toxicities of 48 pharmaceuticals and their freshwater and marine environmental assessment in northwestern France. Environmental Science and Pollution Research 23, 4992-5001
	Daphnia magna	48h	immobilization	EC50	100000	Minguez, L., Pedelucq, J., Farcy, E., Ballandonne, C., Budzinski, H., Halm-Lemeille, M.P., 2016. Toxicities of 48 pharmaceuticals and their freshwater and marine environmental assessment in northwestern France. Environmental Science and Pollution Research 23, 4992-5001
	Daphnia magna	24h	immobilization	EC50	25720	Isidori, M., Lavorgna, M., Nardelli, A., Pascarella, L., Parrella, A., 2005. Toxic and genotoxic evaluation of six antibiotics on non-target organisms. Science of the Total Environment 346, 87-98.
	Ceriodaphnia dubia	48h	immobilization	EC50	18660	Isidori, M., Lavorgna, M., Nardelli, A., Pascarella, L., Parrella, A., 2005. Toxic and genotoxic evaluation of six antibiotics on non-target organisms. Science of the Total Environment 346, 87-98.
	Oryzias latipes	96h	mortality	LC50	100000	Kim, J.W., Ishibashi, H., Yamauchi, R., Ichikawa, N., Takao, Y., Hirano, M., Koga, M., Arizono, K., 2009. Acute toxicity of pharmaceutical and personal care products on freshwater crustacean (Thamnocephalus platyurus) and fish (Oryzias latipes). Journal of Toxicological Sciences 34, 227-232.
	fish			EC/LC50	280000	Huschek, G., Hansen, P.D., Maurer, H.H., Krengel, D., Kayser, A., 2004. Environmental risk assessment of medicinal products for human use according to European commission recommendations. Environmental Toxicology 19, 226-240.
	Pseudokirchneriella subcapitata**/Selenastrum capricornutum	96h	growth	NOEC	3.1	Yamashita, N., Yasojima, M., Nakada, N., Miyajima, K., Komori, K., Suzuki, Y., Tanaka, H., 2006. Effects of antibacterial agents, levofloxacin and clarithromycin, on aquatic organisms. Water Science and Technology 53, 65-72.
	Pseudokirchneriella subcapitata**/Selenastrum capricornutum	96h	growth	EC50	11	Yamashita, N., Yasojima, M., Nakada, N., Miyajima, K., Komori, K., Suzuki, Y., Tanaka, H., 2006. Effects of antibacterial agents, levofloxacin and clarithromycin, on aquatic organisms. Water Science and Technology 53, 65-72.
	Pseudokirchneriella subcapitata**/Selenastrum capricornutum	96h	growth	LOEC	6.3	Yamashita, N., Yasojima, M., Nakada, N., Miyajima, K., Komori, K., Suzuki, Y., Tanaka, H., 2006. Effects of antibacterial agents, levofloxacin and clarithromycin, on aquatic organisms. Water Science and Technology 53, 65-72.
	Pseudokirchneriella subcapitata**/Selenastrum capricornutum	72h	growth	EC50	230	Minguez, L., Pedelucq, J., Farcy, E., Ballandonne, C., Budzinski, H., Halm-Lemeille, M.P., 2016. Toxicities of 48 pharmaceuticals and their freshwater and marine environmental assessment in northwestern France. Environmental Science and Pollution Research 23, 4992-5001
	Skeletonema marinoi	72h	growth inhibition	EC50	0.152	Minguez, L., Pedelucq, J., Farcy, E., Ballandonne, C., Budzinski, H., Halm-Lemeille, M.P., 2016. Toxicities of 48 pharmaceuticals and their freshwater and marine environmental assessment in northwestern France. Environmental Science and Pollution Research 23, 4992-5001
	Algae			EC50	2	Figuiere, R., Waara, S., Ahrens, L., Golovko, O., 2022. Risk-based screening for prioritisation of organic micropollutants in Swedish freshwater. Journal of Hazardous Materials 429.
	Bacteria			EC/LC50	151	Huschek, G., Hansen, P.D., Maurer, H.H., Krengel, D., Kayser, A., 2004. Environmental risk assessment of medicinal products for human use according to European commission recommendations. Environmental Toxicology 19, 226-240.
	chronic tests
	Brachionus calyciflorus	48h	population growth inhibition	EC50	12210	Isidori, M., Lavorgna, M., Nardelli, A., Pascarella, L., Parrella, A., 2005. Toxic and genotoxic evaluation of six antibiotics on non-target organisms. Science of the Total Environment 346, 87-98.
	Ceriodaphnia dubia	7d	population growth inhibition	EC50	8160	Isidori, M., Lavorgna, M., Nardelli, A., Pascarella, L., Parrella, A., 2005. Toxic and genotoxic evaluation of six antibiotics on non-target organisms. Science of the Total Environment 346, 87-98.
	Daphnia magna	21d	reproduction	EC50	40	Yamashita, N., Yasojima, M., Nakada, N., Miyajima, K., Komori, K., Suzuki, Y., Tanaka, H., 2006. Effects of antibacterial agents, levofloxacin and clarithromycin, on aquatic organisms. Water Science and Technology 53, 65-72.
	Daphnia magna	21d	reproduction	LOEC	6.3	Yamashita, N., Yasojima, M., Nakada, N., Miyajima, K., Komori, K., Suzuki, Y., Tanaka, H., 2006. Effects of antibacterial agents, levofloxacin and clarithromycin, on aquatic organisms. Water Science and Technology 53, 65-72.
	Daphnia magna	21d	reproduction	NOEC	3.1	Yamashita, N., Yasojima, M., Nakada, N., Miyajima, K., Komori, K., Suzuki, Y., Tanaka, H., 2006. Effects of antibacterial agents, levofloxacin and clarithromycin, on aquatic organisms. Water Science and Technology 53, 65-72.
	Ceriodaphnia dubia	6d	reproduction	NOEC	4600	Figuiere, R., Waara, S., Ahrens, L., Golovko, O., 2022. Risk-based screening for prioritisation of organic micropollutants in Swedish freshwater. Journal of Hazardous Materials 429.
	Danio rerio*	9d	embryo hatch rate and survival	NOEC	680000	Figuiere, R., Waara, S., Ahrens, L., Golovko, O., 2022. Risk-based screening for prioritisation of organic micropollutants in Swedish freshwater. Journal of Hazardous Materials 429.
	Pseudokirchneriella subcapitata**	72h	population growth inhibition	EC50	2	Isidori, M., Lavorgna, M., Nardelli, A., Pascarella, L., Parrella, A., 2005. Toxic and genotoxic evaluation of six antibiotics on non-target organisms. Science of the Total Environment 346, 87-98.
Sulfamethoxazole	acute tests				5.9	Bergmann, A., Fohrmann, R., Weber, F.A., 2011. Zusammenstellung von Monitoringdaten zu Umweltkonzentrationen von Arzneimitteln. In: UBA-FB 001525, Umweltbundesamt, ISSN 1862-4804, Dessau-Roßlau.
CAS: 723-46-6	Brachionus calyciflorus	24h	mortality	LC50	26270	Isidori, M., Lavorgna, M., Nardelli, A., Pascarella, L., Parrella, A., 2005. Toxic and genotoxic evaluation of six antibiotics on non-target organisms. Science of the Total Environment 346, 87-98.
	Thamnocephalus platyurus	24h	mortality	LC50	35360	Isidori, M., Lavorgna, M., Nardelli, A., Pascarella, L., Parrella, A., 2005. Toxic and genotoxic evaluation of six antibiotics on non-target organisms. Science of the Total Environment 346, 87-98.
	Artemia salina	48h	immobilization	EC50	100000	Minguez, L., Pedelucq, J., Farcy, E., Ballandonne, C., Budzinski, H., Halm-Lemeille, M.P., 2016. Toxicities of 48 pharmaceuticals and their freshwater and marine environmental assessment in northwestern France. Environmental Science and Pollution Research 23, 4992-5001
	Moina macrocopa	24h	immobilization	EC50	84900	Park, S., Choi, K., 2008. Hazard assessment of commonly used agricultural antibiotics on aquatic ecosystems. Ecotoxicology 17, 526-538.
	Moina macrocopa	48h	immobilization	EC50	70400	Park, S., Choi, K., 2008. Hazard assessment of commonly used agricultural antibiotics on aquatic ecosystems. Ecotoxicology 17, 526-538.
	Ceriodaphnia dubia	48h	mortality	EC50	100000	Ferrari, B., Mons, R., Vollat, B., Fraysse, B., Paxeus, N., Lo Giudice, R., Pollio, A., Garric, J., 2004. Environmental risk assessment of six human pharmaceuticals: Are the current environmental risk assessment procedures sufficient for the protection of the aquatic environment? Environmental Toxicology and Chemistry 23, 1344-1354.
	Ceriodaphnia dubia	48h	mobility	EC50	15510	Isidori, M., Lavorgna, M., Nardelli, A., Pascarella, L., Parrella, A., 2005. Toxic and genotoxic evaluation of six antibiotics on non-target organisms. Science of the Total Environment 346, 87-98.
	Ceriodaphnia dubia	48h	Immobilization	EC50	15510	Nunes, B., Carvalho, F., Guilhermino, L., 2005. Acute toxicity of widely used pharmaceuticals in aquatic species: Gambusia holbrooki, Artemia parthenogenetica and Tetraselmis chuii. Ecotoxicology and Environmental Safety 61, 413-419.
	Daphnia magna	48h	mortality	EC50	100000	Ferrari, B., Mons, R., Vollat, B., Fraysse, B., Paxeus, N., Lo Giudice, R., Pollio, A., Garric, J., 2004. Environmental risk assessment of six human pharmaceuticals: Are the current environmental risk assessment procedures sufficient for the protection of the aquatic environment? Environmental Toxicology and Chemistry 23, 1344-1354.
	Daphnia magna	24h	immobilization	EC50	25200	Isidori, M., Lavorgna, M., Nardelli, A., Pascarella, L., Parrella, A., 2005. Toxic and genotoxic evaluation of six antibiotics on non-target organisms. Science of the Total Environment 346, 87-98.
	Daphnia magna	48h	immobilization	EC50	189200	Kim, Y., Choi, K., Jung, J.Y., Park, S., Kim, P.G., Park, J., 2007. Aquatic toxicity of acetaminophen, carbamazepine, cimetidine, diltiazem and six major sulfonamides, and their potential ecological risks in Korea. Environment International 33, 370-375.
	Daphnia magna	96h	immobilization	EC50	177300	Kim, Y., Choi, K., Jung, J.Y., Park, S., Kim, P.G., Park, J., 2007. Aquatic toxicity of acetaminophen, carbamazepine, cimetidine, diltiazem and six major sulfonamides, and their potential ecological risks in Korea. Environment International 33, 370-375.
	Daphnia magna	48h	immobilization	EC50	98010	Minguez, L., Pedelucq, J., Farcy, E., Ballandonne, C., Budzinski, H., Halm-Lemeille, M.P., 2016. Toxicities of 48 pharmaceuticals and their freshwater and marine environmental assessment in northwestern France. Environmental Science and Pollution Research 23, 4992-5001
	Daphnia magna	48h	immobilization	EC50	123100	Park, S., Choi, K., 2008. Hazard assessment of commonly used agricultural antibiotics on aquatic ecosystems. Ecotoxicology 17, 526-538.
	Hydra vulgaris attenuata	96h	morphology	LC50	100000	Quinn, B., Gagne, F., Blaise, C., 2008. An investigation into the acute and chronic toxicity of eleven pharmaceuticals (and their solvents) found in wastewater effluent on the cnidarian, Hydra attenuata. Science of the Total Environment 389, 306-314.
	Oryzias latipes	48h	mortality	LC50	750000	Kim, Y., Choi, K., Jung, J.Y., Park, S., Kim, P.G., Park, J., 2007. Aquatic toxicity of acetaminophen, carbamazepine, cimetidine, diltiazem and six major sulfonamides, and their potential ecological risks in Korea. Environment International 33, 370-375.
	Oryzias latipes	96h	mortality	LC50	562500	Kim, Y., Choi, K., Jung, J.Y., Park, S., Kim, P.G., Park, J., 2007. Aquatic toxicity of acetaminophen, carbamazepine, cimetidine, diltiazem and six major sulfonamides, and their potential ecological risks in Korea. Environment International 33, 370-375.
	Cyclotella meneghiniana	96h	growth	EC50	2400	Ferrari, B., Mons, R., Vollat, B., Fraysse, B., Paxeus, N., Lo Giudice, R., Pollio, A., Garric, J., 2004. Environmental risk assessment of six human pharmaceuticals: Are the current environmental risk assessment procedures sufficient for the protection of the aquatic environment? Environmental Toxicology and Chemistry 23, 1344-1354.
	Pseudokirchneriella subcapitata**	96h	growth	EC50	146	Ferrari, B., Mons, R., Vollat, B., Fraysse, B., Paxeus, N., Lo Giudice, R., Pollio, A., Garric, J., 2004. Environmental risk assessment of six human pharmaceuticals: Are the current environmental risk assessment procedures sufficient for the protection of the aquatic environment? Environmental Toxicology and Chemistry 23, 1344-1354.
	Pseudokirchneriella subcapitata**	72h	growth	EC50	1120	Minguez, L., Pedelucq, J., Farcy, E., Ballandonne, C., Budzinski, H., Halm-Lemeille, M.P., 2016. Toxicities of 48 pharmaceuticals and their freshwater and marine environmental assessment in northwestern France. Environmental Science and Pollution Research 23, 4992-5001
	Pseudokirchneriella subcapitata**	24h	inhibition of photosynthetic yield	EC50	9000	van der Grinten, E., Pikkemaat, M.G., van den Brandhof, E.J., Stroomberg, G.J., Kraak, M.H.S., 2010. Comparing the sensitivity of algal, cyanobacterial and bacterial bioassays to different groups of antibiotics. Chemosphere 80, 1-6
	Selenastrum capricornutum	72h	growth inhibition	EC50	1530	Eguchi, K., Nagase, H., Ozawa, M., Endoh, Y.S., Goto, K., Hirata, K., Miyamoto, K., Yoshimura, H., 2004. Evaluation of antimicrobial agents for veterinary use in the ecotoxicity test using microalgae. Chemosphere 57, 1733-1738.
	Selenastrum capricornutum	72h	growth inhibition	NOEC	614	Eguchi, K., Nagase, H., Ozawa, M., Endoh, Y.S., Goto, K., Hirata, K., Miyamoto, K., Yoshimura, H., 2004. Evaluation of antimicrobial agents for veterinary use in the ecotoxicity test using microalgae. Chemosphere 57, 1733-1738.
	Lemna minor	7d	growth	EC50	210	Bialk-Bielinska, A., Stolte, S., Arning, J., Uebers, U., Boschen, A., Stepnowski, P., Matzke, M., 2011. Ecotoxicity evaluation of selected sulfonamides. Chemosphere 85, 928-933.
	Lemna gibba	7d	wet weight	EC50	81	Brain, R.A., Johnson, D.J., Richards, S.M., Sanderson, H., Sibley, P.K., Solomon, K.R., 2004. Effects of 25 pharmaceutical compounds to Lemna gibba using a seven-day static-renewal test. Environmental Toxicology and Chemistry 23, 371-382.
	Lemna gibba	7d	Frond number	LOEC	30	Brain, R.A., Johnson, D.J., Richards, S.M., Sanderson, H., Sibley, P.K., Solomon, K.R., 2004. Effects of 25 pharmaceutical compounds to Lemna gibba using a seven-day static-renewal test. Environmental Toxicology and Chemistry 23, 371-382.
	Scenedesmus vacuolatus	24h	reproduction	EC50	1540	Bialk-Bielinska, A., Stolte, S., Arning, J., Uebers, U., Boschen, A., Stepnowski, P., Matzke, M., 2011. Ecotoxicity evaluation of selected sulfonamides. Chemosphere 85, 928-933.
	Skeletonema marinoi	72h	growth	EC50	5350	Minguez, L., Pedelucq, J., Farcy, E., Ballandonne, C., Budzinski, H., Halm-Lemeille, M.P., 2016. Toxicities of 48 pharmaceuticals and their freshwater and marine environmental assessment in northwestern France. Environmental Science and Pollution Research 23, 4992-5001
	Synechococcus leopoldensis	96h	growth	EC50	30	Nunes, B., Carvalho, F., Guilhermino, L., 2005. Acute toxicity of widely used pharmaceuticals in aquatic species: Gambusia holbrooki, Artemia parthenogenetica and Tetraselmis chuii. Ecotoxicology and Environmental Safety 61, 413-419.
	Synechococcus leopoliensis	96h	growth	EC50	26.8	Ferrari, B., Mons, R., Vollat, B., Fraysse, B., Paxeus, N., Lo Giudice, R., Pollio, A., Garric, J., 2004. Environmental risk assessment of six human pharmaceuticals: Are the current environmental risk assessment procedures sufficient for the protection of the aquatic environment? Environmental Toxicology and Chemistry 23, 1344-1354.
	Microcystis aeruginosa	24h	inhibition of photosynthetic yield	EC50	550	van der Grinten, E., Pikkemaat, M.G., van den Brandhof, E.J., Stroomberg, G.J., Kraak, M.H.S., 2010. Comparing the sensitivity of algal, cyanobacterial and bacterial bioassays to different groups of antibiotics. Chemosphere 80, 1-6
	Vibrio fischeri	30min	luminescence	EC50	84000	Ferrari, B., Mons, R., Vollat, B., Fraysse, B., Paxeus, N., Lo Giudice, R., Pollio, A., Garric, J., 2004. Environmental risk assessment of six human pharmaceuticals: Are the current environmental risk assessment procedures sufficient for the protection of the aquatic environment? Environmental Toxicology and Chemistry 23, 1344-1354.
	Vibrio fischeri	30 min	lumineszenz	EC50	23300	Isidori, M., Lavorgna, M., Nardelli, A., Pascarella, L., Parrella, A., 2005. Toxic and genotoxic evaluation of six antibiotics on non-target organisms. Science of the Total Environment 346, 87-98.
	Vibrio fischeri	30min	lumineszenz	EC50	100000	Bialk-Bielinska, A., Stolte, S., Arning, J., Uebers, U., Boschen, A., Stepnowski, P., Matzke, M., 2011. Ecotoxicity evaluation of selected sulfonamides. Chemosphere 85, 928-933.
	Vibrio fischeri	15min	lumineszenz	EC50	78100	Kim, Y., Choi, K., Jung, J.Y., Park, S., Kim, P.G., Park, J., 2007. Aquatic toxicity of acetaminophen, carbamazepine, cimetidine, diltiazem and six major sulfonamides, and their potential ecological risks in Korea. Environment International 33, 370-375.
	Arthrobacter globi formis	4h	enzymeinhibition	EC50	127000	Bialk-Bielinska, A., Stolte, S., Arning, J., Uebers, U., Boschen, A., Stepnowski, P., Matzke, M., 2011. Ecotoxicity evaluation of selected sulfonamides. Chemosphere 85, 928-933.
	chronic tests
	Brachionus calyciflorus	48h	reproduction	NOEC	25000	Ferrari, B., Mons, R., Vollat, B., Fraysse, B., Paxeus, N., Lo Giudice, R., Pollio, A., Garric, J., 2004. Environmental risk assessment of six human pharmaceuticals: Are the current environmental risk assessment procedures sufficient for the protection of the aquatic environment? Environmental Toxicology and Chemistry 23, 1344-1354.
	Brachionus calyciflorus	48h	population growth inhibition	EC50	9630	Isidori, M., Lavorgna, M., Nardelli, A., Pascarella, L., Parrella, A., 2005. Toxic and genotoxic evaluation of six antibiotics on non-target organisms. Science of the Total Environment 346, 87-98.
	Ceriodaphnia dubia	7d	reproduction	NOEC	250	Ferrari, B., Mons, R., Vollat, B., Fraysse, B., Paxeus, N., Lo Giudice, R., Pollio, A., Garric, J., 2004. Environmental risk assessment of six human pharmaceuticals: Are the current environmental risk assessment procedures sufficient for the protection of the aquatic environment? Environmental Toxicology and Chemistry 23, 1344-1354.
	Ceriodaphnia dubia	7d	population growth inhibition	EC50	210	Isidori, M., Lavorgna, M., Nardelli, A., Pascarella, L., Parrella, A., 2005. Toxic and genotoxic evaluation of six antibiotics on non-target organisms. Science of the Total Environment 346, 87-98.
	Invertrebrates			NOEC	5.9	Figuiere, R., Waara, S., Ahrens, L., Golovko, O., 2022. Risk-based screening for prioritisation of organic micropollutants in Swedish freshwater. Journal of Hazardous Materials 429.
	Hydra vulgaris attenuata	96h	morphology	LOEC	10000	Quinn, B., Gagne, F., Blaise, C., 2008. An investigation into the acute and chronic toxicity of eleven pharmaceuticals (and their solvents) found in wastewater effluent on the cnidarian, Hydra attenuata. Science of the Total Environment 389, 306-314.
	Hydra vulgaris attenuata	96h	morphology	NOEC	5000	Quinn, B., Gagne, F., Blaise, C., 2008. An investigation into the acute and chronic toxicity of eleven pharmaceuticals (and their solvents) found in wastewater effluent on the cnidarian, Hydra attenuata. Science of the Total Environment 389, 306-314.
	Danio rerio*	10d	mortality	NOEC	8000	Ferrari, B., Mons, R., Vollat, B., Fraysse, B., Paxeus, N., Lo Giudice, R., Pollio, A., Garric, J., 2004. Environmental risk assessment of six human pharmaceuticals: Are the current environmental risk assessment procedures sufficient for the protection of the aquatic environment? Environmental Toxicology and Chemistry 23, 1344-1354.
	Fish			NOEC	10	Figuiere, R., Waara, S., Ahrens, L., Golovko, O., 2022. Risk-based screening for prioritisation of organic micropollutants in Swedish freshwater. Journal of Hazardous Materials 429.
	Pseudokirchneriella subcapitata**	96h	growth	NOEC	90	Ferrari, B., Mons, R., Vollat, B., Fraysse, B., Paxeus, N., Lo Giudice, R., Pollio, A., Garric, J., 2004. Environmental risk assessment of six human pharmaceuticals: Are the current environmental risk assessment procedures sufficient for the protection of the aquatic environment? Environmental Toxicology and Chemistry 23, 1344-1354.
	Pseudokirchneriella subcapitata**	72h	population growth inhibition	EC50	520	Isidori, M., Lavorgna, M., Nardelli, A., Pascarella, L., Parrella, A., 2005. Toxic and genotoxic evaluation of six antibiotics on non-target organisms. Science of the Total Environment 346, 87-98.
	Cyclotella meneghiniana	96h	growth	NOEC	1250	Ferrari, B., Mons, R., Vollat, B., Fraysse, B., Paxeus, N., Lo Giudice, R., Pollio, A., Garric, J., 2004. Environmental risk assessment of six human pharmaceuticals: Are the current environmental risk assessment procedures sufficient for the protection of the aquatic environment? Environmental Toxicology and Chemistry 23, 1344-1354.
	Algae			NOEC	5.9	Figuiere, R., Waara, S., Ahrens, L., Golovko, O., 2022. Risk-based screening for prioritisation of organic micropollutants in Swedish freshwater. Journal of Hazardous Materials 429.
	Synechococcus leopoliensis	96h	growth	NOEC	5.9	Ferrari, B., Mons, R., Vollat, B., Fraysse, B., Paxeus, N., Lo Giudice, R., Pollio, A., Garric, J., 2004. Environmental risk assessment of six human pharmaceuticals: Are the current environmental risk assessment procedures sufficient for the protection of the aquatic environment? Environmental Toxicology and Chemistry 23, 1344-1354.
Sulfadimethoxine	acute tests				44	Bergmann, A., Fohrmann, R., Weber, F.A., 2011. Zusammenstellung von Monitoringdaten zu Umweltkonzentrationen von Arzneimitteln. In: UBA-FB 001525, Umweltbundesamt, ISSN 1862-4804, Dessau-Roßlau.
CAS: 122-11-2	Artemia nauplii	96h	lethal	LC50	19500	Migliore, L., Brambilla, G., Grassitellis, A., Dojmi di Delupis, G., 1993. Toxicity and bioaccumulation of sulphadimethoxine in Artemia (Crustacea, Anostraca). International Journal of Salt Lake Research 2(2), 141-152.
	Moina macrocopa	24h	immobilization	EC50	296600	Park, S., Choi, K., 2008. Hazard assessment of commonly used agricultural antibiotics on aquatic ecosystems. Ecotoxicology 17, 526-538.
	Moina macrocopa - japanischer Wasserfloh (freshw.)	48h	immobilization	EC50	183900	Park, S., Choi, K., 2008. Hazard assessment of commonly used agricultural antibiotics on aquatic ecosystems. Ecotoxicology 17, 526-538.
	Daphnia magna	48h	immobilization	EC50	248000	Kim, Y., Choi, K., Jung, J.Y., Park, S., Kim, P.G., Park, J., 2007. Aquatic toxicity of acetaminophen, carbamazepine, cimetidine, diltiazem and six major sulfonamides, and their potential ecological risks in Korea. Environment International 33, 370-375.
	Daphnia magna	96h	immobilization	EC50	204500	Kim, Y., Choi, K., Jung, J.Y., Park, S., Kim, P.G., Park, J., 2007. Aquatic toxicity of acetaminophen, carbamazepine, cimetidine, diltiazem and six major sulfonamides, and their potential ecological risks in Korea. Environment International 33, 370-375.
	Daphnia magna	48h	immobilization	EC50	270000	De Liguoro, M., Fioretto, B., Poltronieri, C., Gallina, G., 2009. The toxicity of sulfamethazine to Daphnia magna and its additivity to other veterinary sulfonamides and trimethoprim. Chemosphere 75, 1519-1524
	Daphnia magna	24h	immobilization	EC50	639800	Park, S., Choi, K., 2008. Hazard assessment of commonly used agricultural antibiotics on aquatic ecosystems. Ecotoxicology 17, 526-538.
	Oryzias latipes	48h	mortality	LC50	100000	Kim, Y., Choi, K., Jung, J.Y., Park, S., Kim, P.G., Park, J., 2007. Aquatic toxicity of acetaminophen, carbamazepine, cimetidine, diltiazem and six major sulfonamides, and their potential ecological risks in Korea. Environment International 33, 370-375.
	Oryzias latipes	96h	mortality	LC50	100000	Kim, Y., Choi, K., Jung, J.Y., Park, S., Kim, P.G., Park, J., 2007. Aquatic toxicity of acetaminophen, carbamazepine, cimetidine, diltiazem and six major sulfonamides, and their potential ecological risks in Korea. Environment International 33, 370-375.
	Lemna gibba	7d	wet weight	EC50	248	Brain, R.A., Johnson, D.J., Richards, S.M., Sanderson, H., Sibley, P.K., Solomon, K.R., 2004. Effects of 25 pharmaceutical compounds to Lemna gibba using a seven-day static-renewal test. Environmental Toxicology and Chemistry 23, 371-382.
	Lemna gibba	7d	wet weight	LOEC	300	Brain, R.A., Johnson, D.J., Richards, S.M., Sanderson, H., Sibley, P.K., Solomon, K.R., 2004. Effects of 25 pharmaceutical compounds to Lemna gibba using a seven-day static-renewal test. Environmental Toxicology and Chemistry 23, 371-382.
	Lemna minor	7d	growth	EC50	20	Bialk-Bielinska, A., Stolte, S., Arning, J., Uebers, U., Boschen, A., Stepnowski, P., Matzke, M., 2011. Ecotoxicity evaluation of selected sulfonamides. Chemosphere 85, 928-933.
	Scenedesmus vacuolatus	24h	reproduction	EC50	9850	Bialk-Bielinska, A., Stolte, S., Arning, J., Uebers, U., Boschen, A., Stepnowski, P., Matzke, M., 2011. Ecotoxicity evaluation of selected sulfonamides. Chemosphere 85, 928-933.
	Selenastrum capricornutum	72h	growth inhibition	NOEC	529	Eguchi, K., Nagase, H., Ozawa, M., Endoh, Y.S., Goto, K., Hirata, K., Miyamoto, K., Yoshimura, H., 2004. Evaluation of antimicrobial agents for veterinary use in the ecotoxicity test using microalgae. Chemosphere 57, 1733-1738.
	Selenastrum capricornutum	72h	growth inhibition	EC50	2300	Eguchi, K., Nagase, H., Ozawa, M., Endoh, Y.S., Goto, K., Hirata, K., Miyamoto, K., Yoshimura, H., 2004. Evaluation of antimicrobial agents for veterinary use in the ecotoxicity test using microalgae. Chemosphere 57, 1733-1738.
	Chlorella vulgaris	72h	growth inhibition	EC50	11200	Eguchi, K., Nagase, H., Ozawa, M., Endoh, Y.S., Goto, K., Hirata, K., Miyamoto, K., Yoshimura, H., 2004. Evaluation of antimicrobial agents for veterinary use in the ecotoxicity test using microalgae. Chemosphere 57, 1733-1738.
	Chlorella vulgaris	72h	growth inhibition	NOEC	20300	Eguchi, K., Nagase, H., Ozawa, M., Endoh, Y.S., Goto, K., Hirata, K., Miyamoto, K., Yoshimura, H., 2004. Evaluation of antimicrobial agents for veterinary use in the ecotoxicity test using microalgae. Chemosphere 57, 1733-1738.
	Anabaena cylindrica-NIES 19	144h	growth	EC50	480000	Ando, T., Nagase, H., Eguchi, K., Hirooka, T., Nakamura, T., Miyamoto, K., Hirata, K., 2007. A novel method using cyanobacteria for ecotoxicity test of veterinary antimicrobial agents. Environmental Toxicology and Chemistry 26, 601-606.
	Anabaena cylindrica-NIES 19	144h	growth	NOEC	130000	Ando, T., Nagase, H., Eguchi, K., Hirooka, T., Nakamura, T., Miyamoto, K., Hirata, K., 2007. A novel method using cyanobacteria for ecotoxicity test of veterinary antimicrobial agents. Environmental Toxicology and Chemistry 26, 601-606.
	Anabaena flos-aquae ATCC 29413	144h	growth	EC50	2000000	Ando, T., Nagase, H., Eguchi, K., Hirooka, T., Nakamura, T., Miyamoto, K., Hirata, K., 2007. A novel method using cyanobacteria for ecotoxicity test of veterinary antimicrobial agents. Environmental Toxicology and Chemistry 26, 601-606.
	Anabaena flos-aquae ATCC 29413	144h	growth	NOEC	1000000	Ando, T., Nagase, H., Eguchi, K., Hirooka, T., Nakamura, T., Miyamoto, K., Hirata, K., 2007. A novel method using cyanobacteria for ecotoxicity test of veterinary antimicrobial agents. Environmental Toxicology and Chemistry 26, 601-606.
	Anabaena variabilis NIES-23	144h	growth	EC50	1500000	Ando, T., Nagase, H., Eguchi, K., Hirooka, T., Nakamura, T., Miyamoto, K., Hirata, K., 2007. A novel method using cyanobacteria for ecotoxicity test of veterinary antimicrobial agents. Environmental Toxicology and Chemistry 26, 601-606.
	Anabaena variabilis NIES-23	144h	growth	NOEC	1000000	Ando, T., Nagase, H., Eguchi, K., Hirooka, T., Nakamura, T., Miyamoto, K., Hirata, K., 2007. A novel method using cyanobacteria for ecotoxicity test of veterinary antimicrobial agents. Environmental Toxicology and Chemistry 26, 601-606.
	Microcystis aeruginosa NIES-44	144h	growth	EC50	500000	Ando, T., Nagase, H., Eguchi, K., Hirooka, T., Nakamura, T., Miyamoto, K., Hirata, K., 2007. A novel method using cyanobacteria for ecotoxicity test of veterinary antimicrobial agents. Environmental Toxicology and Chemistry 26, 601-606.
	Microcystis aeruginosa NIES-44	144h	growth	NOEC	250000	Ando, T., Nagase, H., Eguchi, K., Hirooka, T., Nakamura, T., Miyamoto, K., Hirata, K., 2007. A novel method using cyanobacteria for ecotoxicity test of veterinary antimicrobial agents. Environmental Toxicology and Chemistry 26, 601-606.
	Microcystis wesenbergii NIES-107	144h	growth	EC50	470000	Ando, T., Nagase, H., Eguchi, K., Hirooka, T., Nakamura, T., Miyamoto, K., Hirata, K., 2007. A novel method using cyanobacteria for ecotoxicity test of veterinary antimicrobial agents. Environmental Toxicology and Chemistry 26, 601-606.
	Microcystis wesenbergii NIES-107	144h	growth	NOEC	7800	Ando, T., Nagase, H., Eguchi, K., Hirooka, T., Nakamura, T., Miyamoto, K., Hirata, K., 2007. A novel method using cyanobacteria for ecotoxicity test of veterinary antimicrobial agents. Environmental Toxicology and Chemistry 26, 601-606.
	Nostoc sp. PCC7120	144h	growth	EC50	2000000	Ando, T., Nagase, H., Eguchi, K., Hirooka, T., Nakamura, T., Miyamoto, K., Hirata, K., 2007. A novel method using cyanobacteria for ecotoxicity test of veterinary antimicrobial agents. Environmental Toxicology and Chemistry 26, 601-606.
	Nostoc sp. PCC7120	144h	growth	NOEC	130000	Ando, T., Nagase, H., Eguchi, K., Hirooka, T., Nakamura, T., Miyamoto, K., Hirata, K., 2007. A novel method using cyanobacteria for ecotoxicity test of veterinary antimicrobial agents. Environmental Toxicology and Chemistry 26, 601-606.
	Synechococcus leopoldensis IAM M-6	144h	growth	EC50	1100000	Ando, T., Nagase, H., Eguchi, K., Hirooka, T., Nakamura, T., Miyamoto, K., Hirata, K., 2007. A novel method using cyanobacteria for ecotoxicity test of veterinary antimicrobial agents. Environmental Toxicology and Chemistry 26, 601-606.
	Synechococcus leopoldensis IAM M-6	144h	growth	NOEC	16000	Ando, T., Nagase, H., Eguchi, K., Hirooka, T., Nakamura, T., Miyamoto, K., Hirata, K., 2007. A novel method using cyanobacteria for ecotoxicity test of veterinary antimicrobial agents. Environmental Toxicology and Chemistry 26, 601-606.
	Synechococcus sp. PCC 7002	144h	growth	EC50	760000	Ando, T., Nagase, H., Eguchi, K., Hirooka, T., Nakamura, T., Miyamoto, K., Hirata, K., 2007. A novel method using cyanobacteria for ecotoxicity test of veterinary antimicrobial agents. Environmental Toxicology and Chemistry 26, 601-606.
	Synechococcus sp. PCC 7002	144h	growth	NOEC	16000	Ando, T., Nagase, H., Eguchi, K., Hirooka, T., Nakamura, T., Miyamoto, K., Hirata, K., 2007. A novel method using cyanobacteria for ecotoxicity test of veterinary antimicrobial agents. Environmental Toxicology and Chemistry 26, 601-606.
	Vibrio fischeri	30min	lumineszenz	EC50	50000	Bialk-Bielinska, A., Stolte, S., Arning, J., Uebers, U., Boschen, A., Stepnowski, P., Matzke, M., 2011. Ecotoxicity evaluation of selected sulfonamides. Chemosphere 85, 928-933.
	Arthrobacter globi formis	4h	enzymeinhibition	EC50	166000	Bialk-Bielinska, A., Stolte, S., Arning, J., Uebers, U., Boschen, A., Stepnowski, P., Matzke, M., 2011. Ecotoxicity evaluation of selected sulfonamides. Chemosphere 85, 928-933.
	Vibrio fischeri	15min	lumineszenz	EC50	500000	Kim, Y., Choi, K., Jung, J.Y., Park, S., Kim, P.G., Park, J., 2007. Aquatic toxicity of acetaminophen, carbamazepine, cimetidine, diltiazem and six major sulfonamides, and their potential ecological risks in Korea. Environment International 33, 370-375.
Lincomycin	acute tests				70	Bergmann, A., Fohrmann, R., Weber, F.A., 2011. Zusammenstellung von Monitoringdaten zu Umweltkonzentrationen von Arzneimitteln. In: UBA-FB 001525, Umweltbundesamt, ISSN 1862-4804, Dessau-Roßlau.
CAS:154-21-2	Brachionus calyciflorus	24h	mortality	LC50	680	Nunes, B., Carvalho, F., Guilhermino, L., 2005. Acute toxicity of widely used pharmaceuticals in aquatic species: Gambusia holbrooki, Artemia parthenogenetica and Tetraselmis chuii. Ecotoxicology and Environmental Safety 61, 413-419.
	Brachionus calyciflorus	48h	population growth inhibition	EC50	680	Isidori, M., Lavorgna, M., Nardelli, A., Pascarella, L., Parrella, A., 2005. Toxic and genotoxic evaluation of six antibiotics on non-target organisms. Science of the Total Environment 346, 87-98.
	Brachionus calyciflorus	24h	mortality	LC50	24940	Isidori, M., Lavorgna, M., Nardelli, A., Pascarella, L., Parrella, A., 2005. Toxic and genotoxic evaluation of six antibiotics on non-target organisms. Science of the Total Environment 346, 87-98.
	Artemia nauplii	72h	mortality	EC50	283100	Migliore, L., Civitareale, C., Brambilla, G., DiDelupis, G.D., 1997. Toxicity of several important agricultural antibiotics to Artemia. Water Research 31, 1801-1806.
	Thamnocephalus platyurus	24h	mortality	LC50	30000	Isidori, M., Lavorgna, M., Nardelli, A., Pascarella, L., Parrella, A., 2005. Toxic and genotoxic evaluation of six antibiotics on non-target organisms. Science of the Total Environment 346, 87-98.
	Daphnia magna	24h	immobilization	EC50	23180	Isidori, M., Lavorgna, M., Nardelli, A., Pascarella, L., Parrella, A., 2005. Toxic and genotoxic evaluation of six antibiotics on non-target organisms. Science of the Total Environment 346, 87-98.
	Ceriodaphnia dubia	48h	immobilization	EC50	13980	Isidori, M., Lavorgna, M., Nardelli, A., Pascarella, L., Parrella, A., 2005. Toxic and genotoxic evaluation of six antibiotics on non-target organisms. Science of the Total Environment 346, 87-98.
	Pseudokirchneriella subcapitata**	72h	growth	LC50	70	Nunes, B., Carvalho, F., Guilhermino, L., 2005. Acute toxicity of widely used pharmaceuticals in aquatic species: Gambusia holbrooki, Artemia parthenogenetica and Tetraselmis chuii. Ecotoxicology and Environmental Safety 61, 413-419.
	Pseudokirchneriella subcapitata**	96h	growth	EC50	1510	Andreozzi, R., Canterino, M., Lo Giudice, R., Marotta, R., Pinto, G., Pollio, A., 2006. Lincomycin solar photodegradation, algal toxicity and removal from wastewaters by means of ozonation. Water Research 40, 630-638
	Cyclotella meneghiniana	96h	growth	EC50	1630	Andreozzi, R., Canterino, M., Lo Giudice, R., Marotta, R., Pinto, G., Pollio, A., 2006. Lincomycin solar photodegradation, algal toxicity and removal from wastewaters by means of ozonation. Water Research 40, 630-638
	Cylindrotheca closterium			IC50	14160	Hagenbuch, I.M., Pinckney, J.L., 2012. Toxic effect of the combined antibiotics ciprofloxacin, lincomycin, and tylosin on two species of marine diatoms. Water Research 46, 5028-5036.
	Navicula ramisissima			IC50	11080	Hagenbuch, I.M., Pinckney, J.L., 2012. Toxic effect of the combined antibiotics ciprofloxacin, lincomycin, and tylosin on two species of marine diatoms. Water Research 46, 5028-5036.
	Synechococcus leopoliensis	96h	growth	EC50	195	Andreozzi, R., Canterino, M., Lo Giudice, R., Marotta, R., Pinto, G., Pollio, A., 2006. Lincomycin solar photodegradation, algal toxicity and removal from wastewaters by means of ozonation. Water Research 40, 630-638
	chronic tests
	Brachionus calyciflorus	72h	growth	LC50	70	Nunes, B., Carvalho, F., Guilhermino, L., 2005. Acute toxicity of widely used pharmaceuticals in aquatic species: Gambusia holbrooki, Artemia parthenogenetica and Tetraselmis chuii. Ecotoxicology and Environmental Safety 61, 413-419.
	Moina macrocopa	7d	mortality	NOEC	420	Kim, P., Park, Y., Ji, K., Seo, J., Lee, S., Choi, K., Kho, Y., Park, J., Choi, K., 2012. Effect of chronic exposure to acetaminophen and lincomycin on Japanese medaka (Oryzias latipes) and freshwater cladocerans Daphnia magna and Moina macrocopa, and potential mechanisms of endocrine disruption. Chemosphere 89, 10-18.
	Ceriodaphnia dubia	7d	population growth inhibition	EC50	7200	Isidori, M., Lavorgna, M., Nardelli, A., Pascarella, L., Parrella, A., 2005. Toxic and genotoxic evaluation of six antibiotics on non-target organisms. Science of the Total Environment 346, 87-98.
	Daphnia magna	21d	mortality	NOEC	153000	Kim, P., Park, Y., Ji, K., Seo, J., Lee, S., Choi, K., Kho, Y., Park, J., Choi, K., 2012. Effect of chronic exposure to acetaminophen and lincomycin on Japanese medaka (Oryzias latipes) and freshwater cladocerans Daphnia magna and Moina macrocopa, and potential mechanisms of endocrine disruption. Chemosphere 89, 10-18.
	Lemna gibba	7d	chlorophyll a/b	LOEC	100	Brain, R.A., Johnson, D.J., Richards, S.M., Sanderson, H., Sibley, P.K., Solomon, K.R., 2004. Effects of 25 pharmaceutical compounds to Lemna gibba using a seven-day static-renewal test. Environmental Toxicology and Chemistry 23, 371-382.
	Pseudokirchneriella subcapitata**	72h	population growth inhibition	EC50	70	Isidori, M., Lavorgna, M., Nardelli, A., Pascarella, L., Parrella, A., 2005. Toxic and genotoxic evaluation of six antibiotics on non-target organisms. Science of the Total Environment 346, 87-98.
	Pseudokirchneriella subcapitata**	96h	growth	NOEC	156	Andreozzi, R., Canterino, M., Lo Giudice, R., Marotta, R., Pinto, G., Pollio, A., 2006. Lincomycin solar photodegradation, algal toxicity and removal from wastewaters by means of ozonation. Water Research 40, 630-638
	Cyclotella meneghiniana	96h	growth	NOEC	781	Andreozzi, R., Canterino, M., Lo Giudice, R., Marotta, R., Pinto, G., Pollio, A., 2006. Lincomycin solar photodegradation, algal toxicity and removal from wastewaters by means of ozonation. Water Research 40, 630-638
	Synechococcus leopoliensis	96h	growth	NOEC	78	Andreozzi, R., Canterino, M., Lo Giudice, R., Marotta, R., Pinto, G., Pollio, A., 2006. Lincomycin solar photodegradation, algal toxicity and removal from wastewaters by means of ozonation. Water Research 40, 630-638
ICM	acute tests				68000	Bergmann, A., Fohrmann, R., Weber, F.A., 2011. Zusammenstellung von Monitoringdaten zu Umweltkonzentrationen von Arzneimitteln. In: UBA-FB 001525, Umweltbundesamt, ISSN 1862-4804, Dessau-Roßlau.
Iopromide	Daphnia magna	48h	mobility	EC50	100000	Steger-Hartmann, T., Länge, R., Schweinfurth, H., 1998. Umweltverhalten und ökotoxikologische Bewertung von jodhaltigen Röntgenkontrastmitteln. vom Wasser Band 91, 185-194.
CAS: 73334-07-3	Daphnia magna	48h	mobility	EC50	1000000	Steger-Hartmann, T., Lange, R., Schweinfurth, H., Tschampel, M., Rehmann, I., 2002. Investigations into the environmental fate and effects of iopromide (ultravist), a widely used iodinated X-ray contrast medium. Water Research 36, 266-274.
	Daphnia magna			EC50	1016000	FDA-CDER, 1996. Retrospective Review of Ecotoxicity Data Submitted in Environmental Assessessments [Docket No. 96N-0057]. FDA Center for Drug Evaluation and Research: Rockville (MD), USA.
	Daphnia magna	24h	immobilization	EC50	10000000	Steger-Hartmann, T., Lange, R., Schweinfurth, H., 1999. Environmental risk assessment for the widely used iodinated X-ray contrast agent iopromide (Ultravist). Ecotoxicology and Environmental Safety 42, 274-281.
	Danio rerio*	96h	mortality	LC50	10000000	Steger-Hartmann, T., Lange, R., Schweinfurth, H., 1999. Environmental risk assessment for the widely used iodinated X-ray contrast agent iopromide (Ultravist). Ecotoxicology and Environmental Safety 42, 274-281.
	Danio rerio*	96h		EC50	100000	Steger-Hartmann, T., Lange, R., Schweinfurth, H., Tschampel, M., Rehmann, I., 2002. Investigations into the environmental fate and effects of iopromide (ultravist), a widely used iodinated X-ray contrast medium. Water Research 36, 266-274.
	Leuciscus idus melanotus	48h	mortality	LC50	10000000	Steger-Hartmann, T., Lange, R., Schweinfurth, H., 1999. Environmental risk assessment for the widely used iodinated X-ray contrast agent iopromide (Ultravist). Ecotoxicology and Environmental Safety 42, 274-281.
	Fish			LC50	10000000	Figuiere, R., Waara, S., Ahrens, L., Golovko, O., 2022. Risk-based screening for prioritisation of organic micropollutants in Swedish freshwater. Journal of Hazardous Materials 429.
	Oncorhynchus mykiss		mortality	LC50	962000	FDA-CDER, 1996. Retrospective Review of Ecotoxicity Data Submitted in Environmental Assessessments [Docket No. 96N-0057]. FDA Center for Drug Evaluation and Research: Rockville (MD), USA.
	Lepomis macrochirus		mortality	LC50	973000	FDA-CDER, 1996. Retrospective Review of Ecotoxicity Data Submitted in Environmental Assessessments [Docket No. 96N-0057]. FDA Center for Drug Evaluation and Research: Rockville (MD), USA.
	Algae			EC50	20	Figuiere, R., Waara, S., Ahrens, L., Golovko, O., 2022. Risk-based screening for prioritisation of organic micropollutants in Swedish freshwater. Journal of Hazardous Materials 429.
	Scenedesmus subspicatus	72h	growth	EC50	10000000	Steger-Hartmann, T., Lange, R., Schweinfurth, H., 1999. Environmental risk assessment for the widely used iodinated X-ray contrast agent iopromide (Ultravist). Ecotoxicology and Environmental Safety 42, 274-281.
	Unspecified green algae		growth	MIC	137000	FDA-CDER, 1996. Retrospective Review of Ecotoxicity Data Submitted in Environmental Assessessments [Docket No. 96N-0057]. FDA Center for Drug Evaluation and Research: Rockville (MD), USA.
	Vibrio fischeri	30min	lumineszenz	EC50	10000000	Steger-Hartmann, T., Lange, R., Schweinfurth, H., 1999. Environmental risk assessment for the widely used iodinated X-ray contrast agent iopromide (Ultravist). Ecotoxicology and Environmental Safety 42, 274-281.
	Pseudomonas putida	16h	growth	EC10	10000000	Steger-Hartmann, T., Lange, R., Schweinfurth, H., 1999. Environmental risk assessment for the widely used iodinated X-ray contrast agent iopromide (Ultravist). Ecotoxicology and Environmental Safety 42, 274-281.
	chronic tests
	Daphnia magna	22d	mobility	NOEC	1000000	Steger-Hartmann, T., Länge, R., Schweinfurth, H., 1998. Umweltverhalten und ökotoxikologische Bewertung von jodhaltigen Röntgenkontrastmitteln. vom Wasser Band 91, 185-194.
	Daphnia magna	22d	reproduction	EC50	1000000	Steger-Hartmann, T., Lange, R., Schweinfurth, H., 1999. Environmental risk assessment for the widely used iodinated X-ray contrast agent iopromide (Ultravist). Ecotoxicology and Environmental Safety 42, 274-281.
	Invertebrate			NOEC	1000000	Figuiere, R., Waara, S., Ahrens, L., Golovko, O., 2022. Risk-based screening for prioritisation of organic micropollutants in Swedish freshwater. Journal of Hazardous Materials 429.
Painkillers	acute tests				1000	Bergmann, A., Fohrmann, R., Weber, F.A., 2011. Zusammenstellung von Monitoringdaten zu Umweltkonzentrationen von Arzneimitteln. In: UBA-FB 001525, Umweltbundesamt, ISSN 1862-4804, Dessau-Roßlau.
Paracetamol	Artemia salina	24h		L(E)C50	577443	Calleja, M.C., Persoone, G., Geladi, P., 1994. Comparative Acute Toxicity of the First 50 Multicenter Evaluation of in-Vitro Cytotoxicity Chemicals to Aquatic Non-Vertebrates. Archives of Environmental Contamination and Toxicology 26, 69-78.
CAS: 103-90-2	Artemia salina	48h	immobilization	EC50	100000	Minguez, L., Pedelucq, J., Farcy, E., Ballandonne, C., Budzinski, H., Halm-Lemeille, M.P., 2016. Toxicities of 48 pharmaceuticals and their freshwater and marine environmental assessment in northwestern France. Environmental Science and Pollution Research 23, 4992-5001
	Daphnia magna			EC/LC50	9200	Huschek, G., Hansen, P.D., Maurer, H.H., Krengel, D., Kayser, A., 2004. Environmental risk assessment of medicinal products for human use according to European commission recommendations. Environmental Toxicology 19, 226-240.
	Daphnia magna	48h	mobility	EC50	50000	Henschel, K.P., Wenzel, A., Diedrich, M., Fliedner, A., 1997. Environmental hazard assessment of pharmaceuticals. Regulatory Toxicology and Pharmacology 25, 220-225.
	Daphnia magna	48h	mortality	LC50	20100	Han, G.H., Hur, H.G., Kim, S.D., 2006. Ecotoxicological risk of pharmaceuticals from wastewater treatment plants in Korea: Occurrence and toxicity to Daphnia magna. Environmental Toxicology and Chemistry 25, 265-271.
	Daphnia magna	24h	immobilization	L(E)C50	331047	Calleja, M.C., Persoone, G., Geladi, P., 1994. Comparative Acute Toxicity of the First 50 Multicenter Evaluation of in-Vitro Cytotoxicity Chemicals to Aquatic Non-Vertebrates. Archives of Environmental Contamination and Toxicology 26, 69-78.
	Daphnia magna	24h		EC50	2040	Dave, G., Herger, G., 2012. Determination of detoxification to Daphnia magna of four pharmaceuticals and seven surfactants by activated sludge. Chemosphere 88, 459-466.
	Daphnia magna	48h	immobilization	EC50	34990	Minguez, L., Pedelucq, J., Farcy, E., Ballandonne, C., Budzinski, H., Halm-Lemeille, M.P., 2016. Toxicities of 48 pharmaceuticals and their freshwater and marine environmental assessment in northwestern France. Environmental Science and Pollution Research 23, 4992-5001
	Daphnia magna	48h	immobilization	EC50	30100	Kim, Y., Choi, K., Jung, J.Y., Park, S., Kim, P.G., Park, J., 2007. Aquatic toxicity of acetaminophen, carbamazepine, cimetidine, diltiazem and six major sulfonamides, and their potential ecological risks in Korea. Environment International 33, 370-375.
	Daphnia magna	96h	immobilization	EC50	26600	Kim, Y., Choi, K., Jung, J.Y., Park, S., Kim, P.G., Park, J., 2007. Aquatic toxicity of acetaminophen, carbamazepine, cimetidine, diltiazem and six major sulfonamides, and their potential ecological risks in Korea. Environment International 33, 370-375.
	Tetrahymena pyriformis	48h	growth	EC50	112000	Henschel, K.P., Wenzel, A., Diedrich, M., Fliedner, A., 1997. Environmental hazard assessment of pharmaceuticals. Regulatory Toxicology and Pharmacology 25, 220-225.
	Brachydanio rerio* / Danio rerio*	48h	mortality	EC50	378000	Henschel, K.P., Wenzel, A., Diedrich, M., Fliedner, A., 1997. Environmental hazard assessment of pharmaceuticals. Regulatory Toxicology and Pharmacology 25, 220-225.
	Oryzias latipes	48h	mortality	LC50	160000	Kim, Y., Choi, K., Jung, J.Y., Park, S., Kim, P.G., Park, J., 2007. Aquatic toxicity of acetaminophen, carbamazepine, cimetidine, diltiazem and six major sulfonamides, and their potential ecological risks in Korea. Environment International 33, 370-375.
	Oryzias latipes	96h	mortality	LC50	160000	Kim, Y., Choi, K., Jung, J.Y., Park, S., Kim, P.G., Park, J., 2007. Aquatic toxicity of acetaminophen, carbamazepine, cimetidine, diltiazem and six major sulfonamides, and their potential ecological risks in Korea. Environment International 33, 370-375.
	Scenedesmus subspicatus	72h	growth	EC50	134000	Henschel, K.P., Wenzel, A., Diedrich, M., Fliedner, A., 1997. Environmental hazard assessment of pharmaceuticals. Regulatory Toxicology and Pharmacology 25, 220-225.
	Pseudokirchneriella subcapitata**	72h	growth	EC50	100000	Minguez, L., Pedelucq, J., Farcy, E., Ballandonne, C., Budzinski, H., Halm-Lemeille, M.P., 2016. Toxicities of 48 pharmaceuticals and their freshwater and marine environmental assessment in northwestern France. Environmental Science and Pollution Research 23, 4992-5001
	Skeletonema marinoi	72h	growth	EC50	-	Minguez, L., Pedelucq, J., Farcy, E., Ballandonne, C., Budzinski, H., Halm-Lemeille, M.P., 2016. Toxicities of 48 pharmaceuticals and their freshwater and marine environmental assessment in northwestern France. Environmental Science and Pollution Research 23, 4992-5001
	Vibrio fischeri	15min	luminescence	EC50	567500	Kim, Y., Choi, K., Jung, J.Y., Park, S., Kim, P.G., Park, J., 2007. Aquatic toxicity of acetaminophen, carbamazepine, cimetidine, diltiazem and six major sulfonamides, and their potential ecological risks in Korea. Environment International 33, 370-375.
	Vibrio fischeri	30min	luminescence	EC50	650000	Henschel, K.P., Wenzel, A., Diedrich, M., Fliedner, A., 1997. Environmental hazard assessment of pharmaceuticals. Regulatory Toxicology and Pharmacology 25, 220-225.
	Photobacterium phosphoreum	15min	luminescence	L(E)C50	55476.8	Calleja, M.C., Persoone, G., Geladi, P., 1994. Comparative Acute Toxicity of the First 50 Multicenter Evaluation of in-Vitro Cytotoxicity Chemicals to Aquatic Non-Vertebrates. Archives of Environmental Contamination and Toxicology 26, 69-78.
	chronic tests
	Daphnia magna	21d	mortality	NOEC	5720	Kim, P., Park, Y., Ji, K., Seo, J., Lee, S., Choi, K., Kho, Y., Park, J., Choi, K., 2012. Effect of chronic exposure to acetaminophen and lincomycin on Japanese medaka (Oryzias latipes) and freshwater cladocerans Daphnia magna and Moina macrocopa, and potential mechanisms of endocrine disruption. Chemosphere 89, 10-18.
	Moina macrocopa	7d	mortality	NOEC	25750	Kim, P., Park, Y., Ji, K., Seo, J., Lee, S., Choi, K., Kho, Y., Park, J., Choi, K., 2012. Effect of chronic exposure to acetaminophen and lincomycin on Japanese medaka (Oryzias latipes) and freshwater cladocerans Daphnia magna and Moina macrocopa, and potential mechanisms of endocrine disruption. Chemosphere 89, 10-18.
Diclofenac	acute tests				1	Bergmann, A., Fohrmann, R., Weber, F.A., 2011. Zusammenstellung von Monitoringdaten zu Umweltkonzentrationen von Arzneimitteln. In: UBA-FB 001525, Umweltbundesamt, ISSN 1862-4804, Dessau-Roßlau.
CAS: 15307-86-5	Artemia salina	48h	immobilization	EC50	100000	Minguez, L., Pedelucq, J., Farcy, E., Ballandonne, C., Budzinski, H., Halm-Lemeille, M.P., 2016. Toxicities of 48 pharmaceuticals and their freshwater and marine environmental assessment in northwestern France. Environmental Science and Pollution Research 23, 4992-5001
	Ceriodaphnia dubia	48h	mortality	EC50	22704	Ferrari, B., Mons, R., Vollat, B., Fraysse, B., Paxeus, N., Lo Giudice, R., Pollio, A., Garric, J., 2004. Environmental risk assessment of six human pharmaceuticals: Are the current environmental risk assessment procedures sufficient for the protection of the aquatic environment? Environmental Toxicology and Chemistry 23, 1344-1354.
	Ceriodaphnia dubia	48h	immobilization	EC50	22704	Ferrari, B., Paxeus, N., Lo Giudice, R., Pollio, A., Garric, J., 2003. Ecotoxicological impact of pharmaceuticals found in treated wastewaters: study of carbamazepine, clofibric acid, and diclofenac. Ecotoxicology and Environmental Safety 55, 359-370.
	Daphnia magna	48h	mortality	EC50	22430	Ferrari, B., Mons, R., Vollat, B., Fraysse, B., Paxeus, N., Lo Giudice, R., Pollio, A., Garric, J., 2004. Environmental risk assessment of six human pharmaceuticals: Are the current environmental risk assessment procedures sufficient for the protection of the aquatic environment? Environmental Toxicology and Chemistry 23, 1344-1354.
	Daphnia magna	48h	immobilization	EC50	68000	Cleuvers, M., 2003. Aquatic ecotoxicity of pharmaceuticals including the assessment of combination effects. Toxicology Letters 142, 185-194.
	Daphnia magna	48h	immobilization	EC50	22430	Ferrari, B., Paxeus, N., Lo Giudice, R., Pollio, A., Garric, J., 2003. Ecotoxicological impact of pharmaceuticals found in treated wastewaters: study of carbamazepine, clofibric acid, and diclofenac. Ecotoxicology and Environmental Safety 55, 359-370.
	Daphnia magna	48h	mortality	EC50	68000	Cleuvers, M., 2004. Mixture toxicity of the anti-inflammatory drugs diclofenac, ibuprofen, naproxen, and acetylsalicylic acid. Ecotoxicology and Environmental Safety 59, 309-315.
	Daphnia magna	48h	immobilization	EC50	80280	Minguez, L., Pedelucq, J., Farcy, E., Ballandonne, C., Budzinski, H., Halm-Lemeille, M.P., 2016. Toxicities of 48 pharmaceuticals and their freshwater and marine environmental assessment in northwestern France. Environmental Science and Pollution Research 23, 4992-5001
	Daphnia magna	48h	mortality	EC50	39900 and 44700	Haap, T., Triebskorn, R., Kohler, H.R., 2008. Acute effects of diclofenac and DMSO to Daphnia magna: Immobilisation and hsp70-induction. Chemosphere 73, 353-359.
	Daphnia magna	48h	Hsp70-level	NOEC	30000	Haap, T., Triebskorn, R., Kohler, H.R., 2008. Acute effects of diclofenac and DMSO to Daphnia magna: Immobilisation and hsp70-induction. Chemosphere 73, 353-359.
	Daphnia magna	48h	Hsp70-level	LOEC	40000	Haap, T., Triebskorn, R., Kohler, H.R., 2008. Acute effects of diclofenac and DMSO to Daphnia magna: Immobilisation and hsp70-induction. Chemosphere 73, 353-359.
	Daphnia magna			EC/LC50	18000	Huschek, G., Hansen, P.D., Maurer, H.H., Krengel, D., Kayser, A., 2004. Environmental risk assessment of medicinal products for human use according to European commission recommendations. Environmental Toxicology 19, 226-240.
	Daphnia magna	48h	mortality	LC50	80100	Han, G.H., Hur, H.G., Kim, S.D., 2006. Ecotoxicological risk of pharmaceuticals from wastewater treatment plants in Korea: Occurrence and toxicity to Daphnia magna. Environmental Toxicology and Chemistry 25, 265-271.
	Daphnia magna	48h	immobilization	EC50	5200/11000/41000	Bostrom, M.L., Berglund, O., 2015. Influence of pH-dependent aquatic toxicity of ionizable pharmaceuticals on risk assessments over environmental pH ranges. Water Research 72, 154-161.
	Danio rerio*	72h	effects	EC50	5300	van den Brandhof, E.J., Montforts, M., 2010. Fish embryo toxicity of carbamazepine, diclofenac and metoprolol. Ecotoxicology and Environmental Safety 73, 1862-1866.
	Cyclotella meneghiniana	96h	growth	EC50	19240	Ferrari, B., Mons, R., Vollat, B., Fraysse, B., Paxeus, N., Lo Giudice, R., Pollio, A., Garric, J., 2004. Environmental risk assessment of six human pharmaceuticals: Are the current environmental risk assessment procedures sufficient for the protection of the aquatic environment? Environmental Toxicology and Chemistry 23, 1344-1354.
	Pseudokirchneriella subcapitata**	96h	growth	EC50	16300	Ferrari, B., Mons, R., Vollat, B., Fraysse, B., Paxeus, N., Lo Giudice, R., Pollio, A., Garric, J., 2004. Environmental risk assessment of six human pharmaceuticals: Are the current environmental risk assessment procedures sufficient for the protection of the aquatic environment? Environmental Toxicology and Chemistry 23, 1344-1354.
	Pseudokirchneriella subcapitata**	72h	growth	EC50	21300	Minguez, L., Pedelucq, J., Farcy, E., Ballandonne, C., Budzinski, H., Halm-Lemeille, M.P., 2016. Toxicities of 48 pharmaceuticals and their freshwater and marine environmental assessment in northwestern France. Environmental Science and Pollution Research 23, 4992-5001
	Pseudokirchneriella subcapitata**	96h		EC50	71900	Cleuvers, M., 2004. Mixture toxicity of the anti-inflammatory drugs diclofenac, ibuprofen, naproxen, and acetylsalicylic acid. Ecotoxicology and Environmental Safety 59, 309-315.
	Desmodesmus subspicatus		growth	EC50	72000	Cleuvers, M., 2003. Aquatic ecotoxicity of pharmaceuticals including the assessment of combination effects. Toxicology Letters 142, 185-194.
	Skeletonema marinoi	72h	growth	EC50	-	Minguez, L., Pedelucq, J., Farcy, E., Ballandonne, C., Budzinski, H., Halm-Lemeille, M.P., 2016. Toxicities of 48 pharmaceuticals and their freshwater and marine environmental assessment in northwestern France. Environmental Science and Pollution Research 23, 4992-5001
	Vibrio fischeri	30min	luminescence	EC50	11454	Ferrari, B., Paxeus, N., Lo Giudice, R., Pollio, A., Garric, J., 2003. Ecotoxicological impact of pharmaceuticals found in treated wastewaters: study of carbamazepine, clofibric acid, and diclofenac. Ecotoxicology and Environmental Safety 55, 359-370.
	Vibrio fischeri	30min	luminescence	EC50	11454	Ferrari, B., Mons, R., Vollat, B., Fraysse, B., Paxeus, N., Lo Giudice, R., Pollio, A., Garric, J., 2004. Environmental risk assessment of six human pharmaceuticals: Are the current environmental risk assessment procedures sufficient for the protection of the aquatic environment? Environmental Toxicology and Chemistry 23, 1344-1354.
	Vibrio fischeri	15min	luminescence	EC50	13500	Farre, M.L., Ferrer, I., Ginebreda, A., Figueras, M., Olivella, L., Tirapu, L., Vilanova, M., Barcelo, D., 2001. Determination of drugs in surface water and wastewater samples by liquid chromatography-mass spectrometry: methods and preliminary results including toxicity studies with Vibrio fischeri. Journal of Chromatography A 938, 187-197.
	Synechococcus leopoliensis	96h	growth	EC50	14500	Ferrari, B., Mons, R., Vollat, B., Fraysse, B., Paxeus, N., Lo Giudice, R., Pollio, A., Garric, J., 2004. Environmental risk assessment of six human pharmaceuticals: Are the current environmental risk assessment procedures sufficient for the protection of the aquatic environment? Environmental Toxicology and Chemistry 23, 1344-1354.
	chronic tests
	Brachionus calyciflorus	48h	reproduction	NOEC	12500	Ferrari, B., Mons, R., Vollat, B., Fraysse, B., Paxeus, N., Lo Giudice, R., Pollio, A., Garric, J., 2004. Environmental risk assessment of six human pharmaceuticals: Are the current environmental risk assessment procedures sufficient for the protection of the aquatic environment? Environmental Toxicology and Chemistry 23, 1344-1354.
	Brachionus calyciflorus	48h	reproduction	NOEC	12500	Ferrari, B., Paxeus, N., Lo Giudice, R., Pollio, A., Garric, J., 2003. Ecotoxicological impact of pharmaceuticals found in treated wastewaters: study of carbamazepine, clofibric acid, and diclofenac. Ecotoxicology and Environmental Safety 55, 359-370.
	Brachionus calyciflorus	48h	reproduction	LOEC	25000	Ferrari, B., Paxeus, N., Lo Giudice, R., Pollio, A., Garric, J., 2003. Ecotoxicological impact of pharmaceuticals found in treated wastewaters: study of carbamazepine, clofibric acid, and diclofenac. Ecotoxicology and Environmental Safety 55, 359-370.
	Ceriodaphnia dubia	7d	reproduction	NOEC	1000	Ferrari, B., Mons, R., Vollat, B., Fraysse, B., Paxeus, N., Lo Giudice, R., Pollio, A., Garric, J., 2004. Environmental risk assessment of six human pharmaceuticals: Are the current environmental risk assessment procedures sufficient for the protection of the aquatic environment? Environmental Toxicology and Chemistry 23, 1344-1354.
	Ceriodaphnia dubia	7d	reproduction	NOEC	1000	Ferrari, B., Paxeus, N., Lo Giudice, R., Pollio, A., Garric, J., 2003. Ecotoxicological impact of pharmaceuticals found in treated wastewaters: study of carbamazepine, clofibric acid, and diclofenac. Ecotoxicology and Environmental Safety 55, 359-370.
	Ceriodaphnia dubia	7d	reproduction	LOEC	2000	Ferrari, B., Paxeus, N., Lo Giudice, R., Pollio, A., Garric, J., 2003. Ecotoxicological impact of pharmaceuticals found in treated wastewaters: study of carbamazepine, clofibric acid, and diclofenac. Ecotoxicology and Environmental Safety 55, 359-370.
	Daphnia magna	21d	reproduction	NOEC	10000	Han, G.H., Hur, H.G., Kim, S.D., 2006. Ecotoxicological risk of pharmaceuticals from wastewater treatment plants in Korea: Occurrence and toxicity to Daphnia magna. Environmental Toxicology and Chemistry 25, 265-271.
	Invertebrate			NOEC	45000	Figuiere, R., Waara, S., Ahrens, L., Golovko, O., 2022. Risk-based screening for prioritisation of organic micropollutants in Swedish freshwater. Journal of Hazardous Materials 429.
	Danio rerio*	10d	mortality	NOEC	4000	Ferrari, B., Mons, R., Vollat, B., Fraysse, B., Paxeus, N., Lo Giudice, R., Pollio, A., Garric, J., 2004. Environmental risk assessment of six human pharmaceuticals: Are the current environmental risk assessment procedures sufficient for the protection of the aquatic environment? Environmental Toxicology and Chemistry 23, 1344-1354.
	Danio rerio*	10d	mortality	NOEC	4000	Ferrari, B., Paxeus, N., Lo Giudice, R., Pollio, A., Garric, J., 2003. Ecotoxicological impact of pharmaceuticals found in treated wastewaters: study of carbamazepine, clofibric acid, and diclofenac. Ecotoxicology and Environmental Safety 55, 359-370.
	Danio rerio*	10d	mortality	LOEC	8000	Ferrari, B., Paxeus, N., Lo Giudice, R., Pollio, A., Garric, J., 2003. Ecotoxicological impact of pharmaceuticals found in treated wastewaters: study of carbamazepine, clofibric acid, and diclofenac. Ecotoxicology and Environmental Safety 55, 359-370.
	Danio rerio*, embryo	96h	hatching time	NOEC /LOEC	2000	Hallare, A.V., Kohler, H.R., Triebskorn, R., 2004. Development toxicity and stress protein responses in zebrafish embryos after exposure to diclofenac and its solvents, DMSO. Chemosphere 56, 659-666.
	Danio rerio*, embryo	96h	Hsp70-level	LOEC	2000	Hallare, A.V., Kohler, H.R., Triebskorn, R., 2004. Development toxicity and stress protein responses in zebrafish embryos after exposure to diclofenac and its solvents, DMSO. Chemosphere 56, 659-666.
	Danio rerio*	4d	teratogenicity	EC50	90	Dietrich, D.R., Prietz, A., 1999. Fish embryotoxicity and teratogenicity of pharmaceuticals, detergents and pesticides regularly detected in sewage treatment plant effluents and surface waters. Toxicologist 48, 151
	River biofilm communities (bacteria, Protozoa, Micrometazoa)	8weeks	biodiversity change		100	Lawrence, J.R., Swerhone, G.D.W., Topp, E., Korber, D.R., Neu, T.R., Wassenaar, L.I., 2007. Structural and functional responses of river biofilm communities to the nonsteroidal anti-inflammatory diclofenac. Environmental Toxicology and Chemistry 26, 573-582.
	Oncorhynchus mykiss	28d	histopathohogical	LOEC	5	Schwaiger, J., Mallow, U., Ferling, H., 2004. Ökotoxikologische Auswirkungen von Arzneimitteln Langzeitwirkungen bei Fischen. Endbericht zum Forschungsvorhaben 73e 040100 54/733. Bayerisches Landesamt für Wasserwirtschaft.
	Oncorhynchus mykiss	28d	histopathohogical	NOEC	1	Schwaiger, J., Mallow, U., Ferling, H., 2004. Ökotoxikologische Auswirkungen von Arzneimitteln Langzeitwirkungen bei Fischen. Endbericht zum Forschungsvorhaben 73e 040100 54/733. Bayerisches Landesamt für Wasserwirtschaft.
	Oncorhynchus mykiss	28d	cytopathology	LOEC	1	Triebskorn, R., Casper, H., Scheil, V., Schwaiger, J., 2007. Ultrastructural effects of pharmaceuticals (carbamazepine, clofibric acid, metoprolol, diclofenac) in rainbow trout (Oncorhynchus mykiss) and common carp (Cyprinus carpio). Analytical and Bioanalytical Chemistry 387, 1405-1416.
	Oncorhynchus mykiss	28d	Hsp70-liver kidney	NOEC	500	Haap, T., Triebskorn, R., Kohler, H.R., 2008. Acute effects of diclofenac and DMSO to Daphnia magna: Immobilisation and hsp70-induction. Chemosphere 73, 353-359.
	Salmo trout f. fario	21d	histopathohogical	NOEC	0.5	Hoeger, B., Kollner, B., Dietrich, D.R., Hitzfeld, B., 2005. Water-borne diclofenac affects kidney and gill integrity and selected immune parameters in brown trout (Salmo trutta f. fario). Aquatic Toxicology 75, 53-64.
	Salmo trutta	90d	hatching time	NOEC /LOEC	1000	Haap, T., Triebskorn, R., Kohler, H.R., 2008. Acute effects of diclofenac and DMSO to Daphnia magna: Immobilisation and hsp70-induction. Chemosphere 73, 353-359.
	Salmo trutta	90d	hatching time	NOEC	2000	Haap, T., Triebskorn, R., Kohler, H.R., 2008. Acute effects of diclofenac and DMSO to Daphnia magna: Immobilisation and hsp70-induction. Chemosphere 73, 353-359.
	Salmo trutta		Hsp70-level	NOEC	2000	Haap, T., Triebskorn, R., Kohler, H.R., 2008. Acute effects of diclofenac and DMSO to Daphnia magna: Immobilisation and hsp70-induction. Chemosphere 73, 353-359.
	Oryzias latipes	8/9d	feeding behaviour	EC	1000	Nassef, M., Matsumoto, S., Seki, M., Khalil, F., Kang, I.J., Shimasaki, Y., Oshima, Y., Honjo, T., 2010. Acute effects of triclosan, diclofenac and carbamazepine on feeding performance of Japanese medaka fish (Oryzias latipes). Chemosphere 80, 1095-1100.
	Fish			NOEC	1	Figuiere, R., Waara, S., Ahrens, L., Golovko, O., 2022. Risk-based screening for prioritisation of organic micropollutants in Swedish freshwater. Journal of Hazardous Materials 429.
	Algae			NOEC	10000	Figuiere, R., Waara, S., Ahrens, L., Golovko, O., 2022. Risk-based screening for prioritisation of organic micropollutants in Swedish freshwater. Journal of Hazardous Materials 429.
	Lemna minor	3d/7d	growth	EC50	7500	Cleuvers, M., 2003. Aquatic ecotoxicity of pharmaceuticals including the assessment of combination effects. Toxicology Letters 142, 185-194.
	Pseudokirchneriella subcapitata**	96h	growth	LOEC	20000	Ferrari, B., Paxeus, N., Lo Giudice, R., Pollio, A., Garric, J., 2003. Ecotoxicological impact of pharmaceuticals found in treated wastewaters: study of carbamazepine, clofibric acid, and diclofenac. Ecotoxicology and Environmental Safety 55, 359-370.
	Pseudokirchneriella subcapitata**	96h	growth	NOEC	10000	Ferrari, B., Paxeus, N., Lo Giudice, R., Pollio, A., Garric, J., 2003. Ecotoxicological impact of pharmaceuticals found in treated wastewaters: study of carbamazepine, clofibric acid, and diclofenac. Ecotoxicology and Environmental Safety 55, 359-370.
	Pseudokirchneriella subcapitata**	96h	growth	NOEC	10000	Ferrari, B., Mons, R., Vollat, B., Fraysse, B., Paxeus, N., Lo Giudice, R., Pollio, A., Garric, J., 2004. Environmental risk assessment of six human pharmaceuticals: Are the current environmental risk assessment procedures sufficient for the protection of the aquatic environment? Environmental Toxicology and Chemistry 23, 1344-1354.
	Cyclotella meneghiniana	96h	growth	NOEC	10000	Ferrari, B., Mons, R., Vollat, B., Fraysse, B., Paxeus, N., Lo Giudice, R., Pollio, A., Garric, J., 2004. Environmental risk assessment of six human pharmaceuticals: Are the current environmental risk assessment procedures sufficient for the protection of the aquatic environment? Environmental Toxicology and Chemistry 23, 1344-1354.
	Synechococcus leopoliensis	96h	growth	NOEC	10000	Ferrari, B., Mons, R., Vollat, B., Fraysse, B., Paxeus, N., Lo Giudice, R., Pollio, A., Garric, J., 2004. Environmental risk assessment of six human pharmaceuticals: Are the current environmental risk assessment procedures sufficient for the protection of the aquatic environment? Environmental Toxicology and Chemistry 23, 1344-1354.
Lipid reducer	acute tests				6000	Bergmann, A., Fohrmann, R., Weber, F.A., 2011. Zusammenstellung von Monitoringdaten zu Umweltkonzentrationen von Arzneimitteln. In: UBA-FB 001525, Umweltbundesamt, ISSN 1862-4804, Dessau-Roßlau.
Bezafibrate	Brachionus calyciflorus	24h	mortality	LC50	60910	Isidori, M., Nardelli, A., Pascarella, L., Rubino, M., Parrella, A., 2007. Toxic and genotoxic impact of fibrates and their photoproducts on non-target organisms. Environment International 33, 635-641.
CAS: 41859-67-0	Artemia salina	48h	immobilization	EC50	100000	Minguez, L., Pedelucq, J., Farcy, E., Ballandonne, C., Budzinski, H., Halm-Lemeille, M.P., 2016. Toxicities of 48 pharmaceuticals and their freshwater and marine environmental assessment in northwestern France. Environmental Science and Pollution Research 23, 4992-5001
	Thamnocephalus platyurus	24h	mortality	LC50	39690	Isidori, M., Nardelli, A., Pascarella, L., Rubino, M., Parrella, A., 2007. Toxic and genotoxic impact of fibrates and their photoproducts on non-target organisms. Environment International 33, 635-641.
	Daphnia magna	48h	immobilization	EC50	100000	Minguez, L., Pedelucq, J., Farcy, E., Ballandonne, C., Budzinski, H., Halm-Lemeille, M.P., 2016. Toxicities of 48 pharmaceuticals and their freshwater and marine environmental assessment in northwestern France. Environmental Science and Pollution Research 23, 4992-5001
	Daphnia magna	48h	immobilization	EC50	240400	Rosal, R., Rodea-Palomares, I., Boltes, K., Fernandez-Pinas, F., Leganes, F., Gonzalo, S., Petre, A., 2010. Ecotoxicity assessment of lipid regulators in water and biologically treated wastewater using three aquatic organisms. Environmental Science and Pollution Research 17, 135-144.
	Daphnia magna	48h	mortality	LC50	30300	Han, G.H., Hur, H.G., Kim, S.D., 2006. Ecotoxicological risk of pharmaceuticals from wastewater treatment plants in Korea: Occurrence and toxicity to Daphnia magna. Environmental Toxicology and Chemistry 25, 265-271.
	Daphnia magna	24h	immobilization	EC50	100080	Isidori, M., Nardelli, A., Pascarella, L., Rubino, M., Parrella, A., 2007. Toxic and genotoxic impact of fibrates and their photoproducts on non-target organisms. Environment International 33, 635-641.
	Ceriodaphnia dubia	48h	immobilization	EC50	75790	Isidori, M., Nardelli, A., Pascarella, L., Rubino, M., Parrella, A., 2007. Toxic and genotoxic impact of fibrates and their photoproducts on non-target organisms. Environment International 33, 635-641.
	Hydra vulgaris attenuata	96h	morphology	LC50	70710	Quinn, B., Gagne, F., Blaise, C., 2008. An investigation into the acute and chronic toxicity of eleven pharmaceuticals (and their solvents) found in wastewater effluent on the cnidarian, Hydra attenuata. Science of the Total Environment 389, 306-314.
	Fish			EC/LC50	6000	Huschek, G., Hansen, P.D., Maurer, H.H., Krengel, D., Kayser, A., 2004. Environmental risk assessment of medicinal products for human use according to European commission recommendations. Environmental Toxicology 19, 226-240.
	Pseudokirchneriella subcapitata**	72h	growth	EC50	100000	Minguez, L., Pedelucq, J., Farcy, E., Ballandonne, C., Budzinski, H., Halm-Lemeille, M.P., 2016. Toxicities of 48 pharmaceuticals and their freshwater and marine environmental assessment in northwestern France. Environmental Science and Pollution Research 23, 4992-5001
	Skeletonema marinoi	72h	growth	EC50	-	Minguez, L., Pedelucq, J., Farcy, E., Ballandonne, C., Budzinski, H., Halm-Lemeille, M.P., 2016. Toxicities of 48 pharmaceuticals and their freshwater and marine environmental assessment in northwestern France. Environmental Science and Pollution Research 23, 4992-5001
	Vibrio fischeri	30 min	lumineszenz	EC50	172730	Rosal, R., Rodea-Palomares, I., Boltes, K., Fernandez-Pinas, F., Leganes, F., Gonzalo, S., Petre, A., 2010. Ecotoxicity assessment of lipid regulators in water and biologically treated wastewater using three aquatic organisms. Environmental Science and Pollution Research 17, 135-144.
	Vibrio fischeri	30min	lumineszenz	NOEC	100000	Isidori, M., Nardelli, A., Pascarella, L., Rubino, M., Parrella, A., 2007. Toxic and genotoxic impact of fibrates and their photoproducts on non-target organisms. Environment International 33, 635-641.
	Anabaena sp CPB4337	24h	lumineszenz	EC50	7620	Rosal, R., Rodea-Palomares, I., Boltes, K., Fernandez-Pinas, F., Leganes, F., Gonzalo, S., Petre, A., 2010. Ecotoxicity assessment of lipid regulators in water and biologically treated wastewater using three aquatic organisms. Environmental Science and Pollution Research 17, 135-144.
	chronic tests
	Brachionus calyciflorus	48h	growth	NOEC	156	Isidori, M., Nardelli, A., Pascarella, L., Rubino, M., Parrella, A., 2007. Toxic and genotoxic impact of fibrates and their photoproducts on non-target organisms. Environment International 33, 635-641.
	Brachionus calyciflorus	48h	growth	LOEC	312.5	Isidori, M., Nardelli, A., Pascarella, L., Rubino, M., Parrella, A., 2007. Toxic and genotoxic impact of fibrates and their photoproducts on non-target organisms. Environment International 33, 635-641.
	Brachionus calyciflorus	48h	growth	EC50	440	Isidori, M., Nardelli, A., Pascarella, L., Rubino, M., Parrella, A., 2007. Toxic and genotoxic impact of fibrates and their photoproducts on non-target organisms. Environment International 33, 635-641.
	Ceriodaphnia dubia	7d	growth	NOEC	23	Isidori, M., Nardelli, A., Pascarella, L., Rubino, M., Parrella, A., 2007. Toxic and genotoxic impact of fibrates and their photoproducts on non-target organisms. Environment International 33, 635-641.
	Ceriodaphnia dubia	7d	growth	LOEC	47	Isidori, M., Nardelli, A., Pascarella, L., Rubino, M., Parrella, A., 2007. Toxic and genotoxic impact of fibrates and their photoproducts on non-target organisms. Environment International 33, 635-641.
	Ceriodaphnia dubia	7d	growth	EC50	130	Isidori, M., Nardelli, A., Pascarella, L., Rubino, M., Parrella, A., 2007. Toxic and genotoxic impact of fibrates and their photoproducts on non-target organisms. Environment International 33, 635-641.
	Hydra vulgaris attenuata	96h	morphology	LOEC	1000	Quinn, B., Gagne, F., Blaise, C., 2008. An investigation into the acute and chronic toxicity of eleven pharmaceuticals (and their solvents) found in wastewater effluent on the cnidarian, Hydra attenuata. Science of the Total Environment 389, 306-314.
	Hydra vulgaris attenuata	96h	morphology	NOEC	100	Quinn, B., Gagne, F., Blaise, C., 2008. An investigation into the acute and chronic toxicity of eleven pharmaceuticals (and their solvents) found in wastewater effluent on the cnidarian, Hydra attenuata. Science of the Total Environment 389, 306-314.
	Hydra vulgaris attenuata	96h	morphology	EC50	25850	Quinn, B., Gagne, F., Blaise, C., 2008. An investigation into the acute and chronic toxicity of eleven pharmaceuticals (and their solvents) found in wastewater effluent on the cnidarian, Hydra attenuata. Science of the Total Environment 389, 306-314.
Antiepileptic	acute tests				25	Bergmann, A., Fohrmann, R., Weber, F.A., 2011. Zusammenstellung von Monitoringdaten zu Umweltkonzentrationen von Arzneimitteln. In: UBA-FB 001525, Umweltbundesamt, ISSN 1862-4804, Dessau-Roßlau.
Carbamazepine	Thamnocephalus platyurus	24h	mortality	LC50	100000	Kim, J.W., Ishibashi, H., Yamauchi, R., Ichikawa, N., Takao, Y., Hirano, M., Koga, M., Arizono, K., 2009. Acute toxicity of pharmaceutical and personal care products on freshwater crustacean (Thamnocephalus platyurus) and fish (Oryzias latipes). Journal of Toxicological Sciences 34, 227-232.
CAS: 298-46-4	Artemia salina	48h	immobilization	EC50	100000	Minguez, L., Pedelucq, J., Farcy, E., Ballandonne, C., Budzinski, H., Halm-Lemeille, M.P., 2016. Toxicities of 48 pharmaceuticals and their freshwater and marine environmental assessment in northwestern France. Environmental Science and Pollution Research 23, 4992-5001
	Ceriodaphnia dubia	48h	mortality	EC50	77700	Ferrari, B., Mons, R., Vollat, B., Fraysse, B., Paxeus, N., Lo Giudice, R., Pollio, A., Garric, J., 2004. Environmental risk assessment of six human pharmaceuticals: Are the current environmental risk assessment procedures sufficient for the protection of the aquatic environment? Environmental Toxicology and Chemistry 23, 1344-1354.
	Ceriodaphnia dubia	48h	immobilization	EC50	77700	Ferrari, B., Paxeus, N., Lo Giudice, R., Pollio, A., Garric, J., 2003. Ecotoxicological impact of pharmaceuticals found in treated wastewaters: study of carbamazepine, clofibric acid, and diclofenac. Ecotoxicology and Environmental Safety 55, 359-370.
	Daphnia magna	48h	immobilization	EC50	100000	Minguez, L., Pedelucq, J., Farcy, E., Ballandonne, C., Budzinski, H., Halm-Lemeille, M.P., 2016. Toxicities of 48 pharmaceuticals and their freshwater and marine environmental assessment in northwestern France. Environmental Science and Pollution Research 23, 4992-5001
	Daphnia magna	48h	mortality	EC50	13800	Ferrari, B., Mons, R., Vollat, B., Fraysse, B., Paxeus, N., Lo Giudice, R., Pollio, A., Garric, J., 2004. Environmental risk assessment of six human pharmaceuticals: Are the current environmental risk assessment procedures sufficient for the protection of the aquatic environment? Environmental Toxicology and Chemistry 23, 1344-1354.
	Daphnia magna	48h	immobilization	EC50	13800	Ferrari, B., Paxeus, N., Lo Giudice, R., Pollio, A., Garric, J., 2003. Ecotoxicological impact of pharmaceuticals found in treated wastewaters: study of carbamazepine, clofibric acid, and diclofenac. Ecotoxicology and Environmental Safety 55, 359-370.
	Daphnia magna	48h	mortality	LC50	111000	Han, G.H., Hur, H.G., Kim, S.D., 2006. Ecotoxicological risk of pharmaceuticals from wastewater treatment plants in Korea: Occurrence and toxicity to Daphnia magna. Environmental Toxicology and Chemistry 25, 265-271.
	Daphnia magna	48h	immobilization	EC50	100000	Kim, Y., Choi, K., Jung, J.Y., Park, S., Kim, P.G., Park, J., 2007. Aquatic toxicity of acetaminophen, carbamazepine, cimetidine, diltiazem and six major sulfonamides, and their potential ecological risks in Korea. Environment International 33, 370-375.
	Daphnia magna	48h	immobilization	EC50	67500	Pfluger, P., Prietz, A., Wasserrab, B., Koster, C., Knorzer, B., Dietrich, D. R., 2000. Untersuchungen zur aquatischen Toxizitat und zur endokrinen Aktivitat von Carbamazepin. Abschlussbericht ISF, LUBW (Landesumweltamt Baden-Würtemberg). EUREGIO Okotoxikologie Service Labor, Universitat Konstanz, Konstanz, Germany.
	Daphnia magna	96h	immobilization	EC50	76300	Kim, Y., Choi, K., Jung, J.Y., Park, S., Kim, P.G., Park, J., 2007. Aquatic toxicity of acetaminophen, carbamazepine, cimetidine, diltiazem and six major sulfonamides, and their potential ecological risks in Korea. Environment International 33, 370-375.
	Daphnia magna	48h	immobilization	EC50	100000	Cleuvers, M., 2003. Aquatic ecotoxicity of pharmaceuticals including the assessment of combination effects. Toxicology Letters 142, 185-194.
	Daphnia magna	48h	immobilization	EC50	97815.4	Jos, A., Repetto, G., Rios, J.C., Hazen, N., Molero, M.L., del Peso, A., Salguero, M., Fernandez-Freire, P., Perez-Martin, J.M., Camen, A., 2003. Ecotoxicological evaluation of carbamazepine using six different model systems with eighteen endpoints. Toxicology in Vitro 17, 525-532.
	Hydra vulgaris attenuata	96h	morphology	LC50	29400	Quinn, B., Gagne, F., Blaise, C., 2008. An investigation into the acute and chronic toxicity of eleven pharmaceuticals (and their solvents) found in wastewater effluent on the cnidarian, Hydra attenuata. Science of the Total Environment 389, 306-314.
	Paracentrotus lividus	1h	fertilization	EC50	10000000	Aguirre-Martinez, G.V., Owuor, M.A., Garrido-Perez, C., Salamanca, M.J., Del Valls, T.A., Martin-Diaz, M.L., 2015. Are standard tests sensitive enough to evaluate effects of human pharmaceuticals in aquatic biota? Facing changes in research approaches when performing risk assessment of drugs. Chemosphere 120, 75-85.
	Paracentrotus lividus	48h	embryo-larval development	EC50	0.01	Aguirre-Martinez, G.V., Owuor, M.A., Garrido-Perez, C., Salamanca, M.J., Del Valls, T.A., Martin-Diaz, M.L., 2015. Are standard tests sensitive enough to evaluate effects of human pharmaceuticals in aquatic biota? Facing changes in research approaches when performing risk assessment of drugs. Chemosphere 120, 75-85.
	Oncorhynchus mykiss	96h		LC50	19900	Li, Z.H., Zlabek, V., Velisek, J., Grabic, R., Machova, J., Kolarova, J., Li, P., Randak, T., 2011. Acute toxicity of carbamazepine to juvenile rainbow trout (Oncorhynchus mykiss): Effects on antioxidant responses, hematological parameters and hepatic EROD. Ecotoxicology and Environmental Safety 74, 319-327.
	Oryzias latipes	48h	mortality	LC50	35400	Kim, Y., Choi, K., Jung, J.Y., Park, S., Kim, P.G., Park, J., 2007. Aquatic toxicity of acetaminophen, carbamazepine, cimetidine, diltiazem and six major sulfonamides, and their potential ecological risks in Korea. Environment International 33, 370-375.
	Oryzias latipes	96h	mortality	LC50	35400	Kim, Y., Choi, K., Jung, J.Y., Park, S., Kim, P.G., Park, J., 2007. Aquatic toxicity of acetaminophen, carbamazepine, cimetidine, diltiazem and six major sulfonamides, and their potential ecological risks in Korea. Environment International 33, 370-375.
	Oryzias latipes	96h	mortality	LC50	45870	Kim, J.W., Ishibashi, H., Yamauchi, R., Ichikawa, N., Takao, Y., Hirano, M., Koga, M., Arizono, K., 2009. Acute toxicity of pharmaceutical and personal care products on freshwater crustacean (Thamnocephalus platyurus) and fish (Oryzias latipes). Journal of Toxicological Sciences 34, 227-232.
	Danio rerio*	72h	effects	EC50	86500	van den Brandhof, E.J., Montforts, M., 2010. Fish embryo toxicity of carbamazepine, diclofenac and metoprolol. Ecotoxicology and Environmental Safety 73, 1862-1866.
	Pseudokirchneriella subcapitata**	96h	growth	EC50	100000	Ferrari, B., Mons, R., Vollat, B., Fraysse, B., Paxeus, N., Lo Giudice, R., Pollio, A., Garric, J., 2004. Environmental risk assessment of six human pharmaceuticals: Are the current environmental risk assessment procedures sufficient for the protection of the aquatic environment? Environmental Toxicology and Chemistry 23, 1344-1354.
	Pseudokirchneriella subcapitata**	72h	growth	EC50	100000	Minguez, L., Pedelucq, J., Farcy, E., Ballandonne, C., Budzinski, H., Halm-Lemeille, M.P., 2016. Toxicities of 48 pharmaceuticals and their freshwater and marine environmental assessment in northwestern France. Environmental Science and Pollution Research 23, 4992-5001
	Pseudokirchneriella subcapitata**	96h	growth	EC50	48900	Harada, A., Komori, K., Nakada, N., Kitamura, K., Suzuki, Y., 2008. Biological effects of PPCPs on aquatic lives and evaluation of river waters affected by different wastewater treatment levels. Water Science and Technology 58, 1541-1546.
	Dunaliella tertiolecta	96h	population cell density	EC50	80000	DeLorenzo, M.E., Fleming, J., 2008. Individual and mixture effects of selected pharmaceuticals and personal care products on the marine phytoplankton species Dunaliella tertiolecta. Arch Environ Contam Toxicol 54, 203-210.
	Dunaliella tertiolecta	96h	population cell density	NOEC	20000	DeLorenzo, M.E., Fleming, J., 2008. Individual and mixture effects of selected pharmaceuticals and personal care products on the marine phytoplankton species Dunaliella tertiolecta. Arch Environ Contam Toxicol 54, 203-210.
	Algae			EC/LC50	85000	Huschek, G., Hansen, P.D., Maurer, H.H., Krengel, D., Kayser, A., 2004. Environmental risk assessment of medicinal products for human use according to European commission recommendations. Environmental Toxicology 19, 226-240.
	Cyclotella meneghiniana	96h	growth	EC50	31600	Ferrari, B., Mons, R., Vollat, B., Fraysse, B., Paxeus, N., Lo Giudice, R., Pollio, A., Garric, J., 2004. Environmental risk assessment of six human pharmaceuticals: Are the current environmental risk assessment procedures sufficient for the protection of the aquatic environment? Environmental Toxicology and Chemistry 23, 1344-1354.
	Desmodesmus subspicatus	3/7d	growth	EC50	74000	Cleuvers, M., 2003. Aquatic ecotoxicity of pharmaceuticals including the assessment of combination effects. Toxicology Letters 142, 185-194.
	Lemna minor	3/7d	growth	EC50	25500	Cleuvers, M., 2003. Aquatic ecotoxicity of pharmaceuticals including the assessment of combination effects. Toxicology Letters 142, 185-194.
	Skeletonema marinoi	72h	growth	EC50	100000	Minguez, L., Pedelucq, J., Farcy, E., Ballandonne, C., Budzinski, H., Halm-Lemeille, M.P., 2016. Toxicities of 48 pharmaceuticals and their freshwater and marine environmental assessment in northwestern France. Environmental Science and Pollution Research 23, 4992-5001
	Chlorella vulgaris	48h	growth	EC50	36621.7	Jos, A., Repetto, G., Rios, J.C., Hazen, N., Molero, M.L., del Peso, A., Salguero, M., Fernandez-Freire, P., Perez-Martin, J.M., Camen, A., 2003. Ecotoxicological evaluation of carbamazepine using six different model systems with eighteen endpoints. Toxicology in Vitro 17, 525-532.
	Isochrysis galbana	96h	growth	IC50	500000	Aguirre-Martinez, G.V., Owuor, M.A., Garrido-Perez, C., Salamanca, M.J., Del Valls, T.A., Martin-Diaz, M.L., 2015. Are standard tests sensitive enough to evaluate effects of human pharmaceuticals in aquatic biota? Facing changes in research approaches when performing risk assessment of drugs. Chemosphere 120, 75-85.
	Synechococcus leopoliensis	96h	growth	EC50	33600	Ferrari, B., Mons, R., Vollat, B., Fraysse, B., Paxeus, N., Lo Giudice, R., Pollio, A., Garric, J., 2004. Environmental risk assessment of six human pharmaceuticals: Are the current environmental risk assessment procedures sufficient for the protection of the aquatic environment? Environmental Toxicology and Chemistry 23, 1344-1354.
	Vibrio fischeri	30min	luminescence	EC50	81000	Ferrari, B., Paxeus, N., Lo Giudice, R., Pollio, A., Garric, J., 2003. Ecotoxicological impact of pharmaceuticals found in treated wastewaters: study of carbamazepine, clofibric acid, and diclofenac. Ecotoxicology and Environmental Safety 55, 359-370.
	Vibrio fischeri	30min	luminescence	EC50	81000	Ferrari, B., Mons, R., Vollat, B., Fraysse, B., Paxeus, N., Lo Giudice, R., Pollio, A., Garric, J., 2004. Environmental risk assessment of six human pharmaceuticals: Are the current environmental risk assessment procedures sufficient for the protection of the aquatic environment? Environmental Toxicology and Chemistry 23, 1344-1354.
	Vibrio fischeri	15min	lumineszenz	EC50	52200	Kim, Y., Choi, K., Jung, J.Y., Park, S., Kim, P.G., Park, J., 2007. Aquatic toxicity of acetaminophen, carbamazepine, cimetidine, diltiazem and six major sulfonamides, and their potential ecological risks in Korea. Environment International 33, 370-375.
	Vibrio fischeri	60min	lumineszenz	EC50	64265.2	Jos, A., Repetto, G., Rios, J.C., Hazen, N., Molero, M.L., del Peso, A., Salguero, M., Fernandez-Freire, P., Perez-Martin, J.M., Camen, A., 2003. Ecotoxicological evaluation of carbamazepine using six different model systems with eighteen endpoints. Toxicology in Vitro 17, 525-532.
	Vibrio fischeri	15min	lumineszenz	NOEC	5590	Donner, E., Kosjek, T., Qualmann, S., Kusk, K.O., Heath, E., Revitt, D.M., Ledin, A., Andersen, H.R., 2013. Ecotoxicity of carbamazepine and its UV photolysis transformation products. Science of the Total Environment 443, 870-876.
	Vibrio fischeri	15min	lumineszenz	IC50	25200000	Aguirre-Martinez, G.V., Owuor, M.A., Garrido-Perez, C., Salamanca, M.J., Del Valls, T.A., Martin-Diaz, M.L., 2015. Are standard tests sensitive enough to evaluate effects of human pharmaceuticals in aquatic biota? Facing changes in research approaches when performing risk assessment of drugs. Chemosphere 120, 75-85.
	chronic tests
	Brachionus calyciflorus	48h	reproduction	NOEC	377	Ferrari, B., Paxeus, N., Lo Giudice, R., Pollio, A., Garric, J., 2003. Ecotoxicological impact of pharmaceuticals found in treated wastewaters: study of carbamazepine, clofibric acid, and diclofenac. Ecotoxicology and Environmental Safety 55, 359-370.
	Brachionus calyciflorus	48h	reproduction	LOEC	754	Ferrari, B., Paxeus, N., Lo Giudice, R., Pollio, A., Garric, J., 2003. Ecotoxicological impact of pharmaceuticals found in treated wastewaters: study of carbamazepine, clofibric acid, and diclofenac. Ecotoxicology and Environmental Safety 55, 359-370.
	Brachionus calyciflorus	48h	reproduction	NOEC	377	Ferrari, B., Mons, R., Vollat, B., Fraysse, B., Paxeus, N., Lo Giudice, R., Pollio, A., Garric, J., 2004. Environmental risk assessment of six human pharmaceuticals: Are the current environmental risk assessment procedures sufficient for the protection of the aquatic environment? Environmental Toxicology and Chemistry 23, 1344-1354.
	Echinogammarus marinus	21d	mortality	LC50	10	Guler, Y., Ford, A.T., 2010. Anti-depressants make amphipods see the light. Aquatic Toxicology 99, 397-404.
	Gammarus pulex		behavior	LOEC	0.01	De Lange, H.J., Noordoven, W., Murk, A.J., Lurling, M., Peeters, E.T., 2006. Behavioural responses of Gammarus pulex (Crustacea, Amphipoda) to low concentrations of pharmaceuticals. Aquatic Toxicology 78, 209-216.
	Ceriodaphnia dubia	7d	reproduction	NOEC	25	Ferrari, B., Paxeus, N., Lo Giudice, R., Pollio, A., Garric, J., 2003. Ecotoxicological impact of pharmaceuticals found in treated wastewaters: study of carbamazepine, clofibric acid, and diclofenac. Ecotoxicology and Environmental Safety 55, 359-370.
	Ceriodaphnia dubia	7d	reproduction	LOEC	100	Ferrari, B., Paxeus, N., Lo Giudice, R., Pollio, A., Garric, J., 2003. Ecotoxicological impact of pharmaceuticals found in treated wastewaters: study of carbamazepine, clofibric acid, and diclofenac. Ecotoxicology and Environmental Safety 55, 359-370.
	Ceriodaphnia dubia	7d	reproduction	NOEC	25	Ferrari, B., Mons, R., Vollat, B., Fraysse, B., Paxeus, N., Lo Giudice, R., Pollio, A., Garric, J., 2004. Environmental risk assessment of six human pharmaceuticals: Are the current environmental risk assessment procedures sufficient for the protection of the aquatic environment? Environmental Toxicology and Chemistry 23, 1344-1354.
	Hydra vulgaris attenuata	96h	morphology	NOEC	1000	Quinn, B., Gagne, F., Blaise, C., 2008. An investigation into the acute and chronic toxicity of eleven pharmaceuticals (and their solvents) found in wastewater effluent on the cnidarian, Hydra attenuata. Science of the Total Environment 389, 306-314.
	Hydra vulgaris attenuata	96h	morphology	LOEC	5000	Quinn, B., Gagne, F., Blaise, C., 2008. An investigation into the acute and chronic toxicity of eleven pharmaceuticals (and their solvents) found in wastewater effluent on the cnidarian, Hydra attenuata. Science of the Total Environment 389, 306-314.
	Hydra vulgaris attenuata	96h	morphology	EC50	15520	Quinn, B., Gagne, F., Blaise, C., 2008. An investigation into the acute and chronic toxicity of eleven pharmaceuticals (and their solvents) found in wastewater effluent on the cnidarian, Hydra attenuata. Science of the Total Environment 389, 306-314.
	Diopatra neapolitana	11/18d	regeneration capacity		9	Pires, A., Almeida, A., Correia, J., Calisto, V., Schneider, R.J., Esteves, V.I., Soares, A.M.V.M., Figueira, E., Freitas, R., 2016. Long-term exposure to caffeine and carbamazepine: Impacts on the regenerative capacity of the polychaete Diopatra neapolitana. Chemosphere 146, 565-573.
	Hediste diversicolor	28d	oxidative stress	EC	6/9	Pires, A., Almeida, A., Calisto, V., Schneider, R.J., Esteves, V.I., Wrona, F.J., Soares, A.M.V.M., Figueira, E., Freitas, R., 2016. Hediste diversicolor as bioindicator of pharmaceutical pollution: Results from single and combined exposure to carbamazepine and caffeine. Comparative Biochemistry and Physiology C-Toxicology & Pharmacology 188, 30-38.
	Danio rerio*	10d	mortality	NOEC	25000	Ferrari, B., Paxeus, N., Lo Giudice, R., Pollio, A., Garric, J., 2003. Ecotoxicological impact of pharmaceuticals found in treated wastewaters: study of carbamazepine, clofibric acid, and diclofenac. Ecotoxicology and Environmental Safety 55, 359-370.
	Danio rerio*	10d	mortality	LOEC	50000	Ferrari, B., Paxeus, N., Lo Giudice, R., Pollio, A., Garric, J., 2003. Ecotoxicological impact of pharmaceuticals found in treated wastewaters: study of carbamazepine, clofibric acid, and diclofenac. Ecotoxicology and Environmental Safety 55, 359-370.
	Danio rerio*	10d	mortality	NOEC	25000	Ferrari, B., Mons, R., Vollat, B., Fraysse, B., Paxeus, N., Lo Giudice, R., Pollio, A., Garric, J., 2004. Environmental risk assessment of six human pharmaceuticals: Are the current environmental risk assessment procedures sufficient for the protection of the aquatic environment? Environmental Toxicology and Chemistry 23, 1344-1354.
	Oryzias latipes	8/9d	feeding behaviour/swimming speed	EC	6150	Nassef, M., Matsumoto, S., Seki, M., Khalil, F., Kang, I.J., Shimasaki, Y., Oshima, Y., Honjo, T., 2010. Acute effects of triclosan, diclofenac and carbamazepine on feeding performance of Japanese medaka fish (Oryzias latipes). Chemosphere 80, 1095-1100.
	Cyprinus carpio	28d	cytopathology	LOEC	1	Triebskorn, R., Casper, H., Scheil, V., Schwaiger, J., 2007. Ultrastructural effects of pharmaceuticals (carbamazepine, clofibric acid, metoprolol, diclofenac) in rainbow trout (Oncorhynchus mykiss) and common carp (Cyprinus carpio). Analytical and Bioanalytical Chemistry 387, 1405-1416.
	Pseudokirchneriella subcapitata**	96h	growth	LOEC	100000	Ferrari, B., Paxeus, N., Lo Giudice, R., Pollio, A., Garric, J., 2003. Ecotoxicological impact of pharmaceuticals found in treated wastewaters: study of carbamazepine, clofibric acid, and diclofenac. Ecotoxicology and Environmental Safety 55, 359-370.
	Pseudokirchneriella subcapitata**	96h	growth	NOEC	100000	Ferrari, B., Paxeus, N., Lo Giudice, R., Pollio, A., Garric, J., 2003. Ecotoxicological impact of pharmaceuticals found in treated wastewaters: study of carbamazepine, clofibric acid, and diclofenac. Ecotoxicology and Environmental Safety 55, 359-370.
	Pseudokirchneriella subcapitata**	96h	growth	NOEC	100000	Ferrari, B., Mons, R., Vollat, B., Fraysse, B., Paxeus, N., Lo Giudice, R., Pollio, A., Garric, J., 2004. Environmental risk assessment of six human pharmaceuticals: Are the current environmental risk assessment procedures sufficient for the protection of the aquatic environment? Environmental Toxicology and Chemistry 23, 1344-1354.
	Cyclotella meneghiniana	96h	growth	NOEC	10000	Ferrari, B., Mons, R., Vollat, B., Fraysse, B., Paxeus, N., Lo Giudice, R., Pollio, A., Garric, J., 2004. Environmental risk assessment of six human pharmaceuticals: Are the current environmental risk assessment procedures sufficient for the protection of the aquatic environment? Environmental Toxicology and Chemistry 23, 1344-1354.
	Synechococcus leopoliensis	96h	growth	NOEC	17500	Ferrari, B., Mons, R., Vollat, B., Fraysse, B., Paxeus, N., Lo Giudice, R., Pollio, A., Garric, J., 2004. Environmental risk assessment of six human pharmaceuticals: Are the current environmental risk assessment procedures sufficient for the protection of the aquatic environment? Environmental Toxicology and Chemistry 23, 1344-1354.
Beta-Blocker	acute tests				1	Bergmann, A., Fohrmann, R., Weber, F.A., 2011. Zusammenstellung von Monitoringdaten zu Umweltkonzentrationen von Arzneimitteln. In: UBA-FB 001525, Umweltbundesamt, ISSN 1862-4804, Dessau-Roßlau.
Propranolol	Thamnocephalus platyurus	24h	mortality	LC50	10310	Kim, J.W., Ishibashi, H., Yamauchi, R., Ichikawa, N., Takao, Y., Hirano, M., Koga, M., Arizono, K., 2009. Acute toxicity of pharmaceutical and personal care products on freshwater crustacean (Thamnocephalus platyurus) and fish (Oryzias latipes). Journal of Toxicological Sciences 34, 227-232.
CAS: 525-66-6	Hyalella azteca	48h	lethal	LC50	29800	Huggett, D.B., Brooks, B.W., Peterson, B., Foran, C.M., Schlenk, D., 2002. Toxicity of select beta adrenergic receptor-blocking pharmaceuticals (B-blockers) on aquatic organisms. Archives of Environmental Contamination and Toxicology 43, 229-235.
	Artemia salina	48h	immobilization	EC50	100000	Minguez, L., Pedelucq, J., Farcy, E., Ballandonne, C., Budzinski, H., Halm-Lemeille, M.P., 2016. Toxicities of 48 pharmaceuticals and their freshwater and marine environmental assessment in northwestern France. Environmental Science and Pollution Research 23, 4992-5001
	Ceriodaphnia dubia	48h	mortality	EC50	1510	Ferrari, B., Mons, R., Vollat, B., Fraysse, B., Paxeus, N., Lo Giudice, R., Pollio, A., Garric, J., 2004. Environmental risk assessment of six human pharmaceuticals: Are the current environmental risk assessment procedures sufficient for the protection of the aquatic environment? Environmental Toxicology and Chemistry 23, 1344-1354.
	Ceriodaphnia dubia	48h	lethal	LC50	800	Huggett, D.B., Brooks, B.W., Peterson, B., Foran, C.M., Schlenk, D., 2002. Toxicity of select beta adrenergic receptor-blocking pharmaceuticals (B-blockers) on aquatic organisms. Archives of Environmental Contamination and Toxicology 43, 229-235.
	Ceriodaphnia dubia	48h	immobilization	EC50	1400	Fraysse, B., Garric, J., 2005. Prediction and experimental validation of acute toxicity of beta-blockers in Ceriodaphnia dubia. Environmental Toxicology and Chemistry 24, 2470-2476.
	Daphnia magna	48h	mortality	EC50	2750	Ferrari, B., Mons, R., Vollat, B., Fraysse, B., Paxeus, N., Lo Giudice, R., Pollio, A., Garric, J., 2004. Environmental risk assessment of six human pharmaceuticals: Are the current environmental risk assessment procedures sufficient for the protection of the aquatic environment? Environmental Toxicology and Chemistry 23, 1344-1354.
	Daphnia magna	48h	immobilization	EC50	7500	Cleuvers, M., 2003. Aquatic ecotoxicity of pharmaceuticals including the assessment of combination effects. Toxicology Letters 142, 185-194.
	Daphnia magna			EC/LC50	2700	Huschek, G., Hansen, P.D., Maurer, H.H., Krengel, D., Kayser, A., 2004. Environmental risk assessment of medicinal products for human use according to European commission recommendations. Environmental Toxicology 19, 226-240.
	Daphnia magna	48h	immobilization	EC50	7700	Cleuvers, M., 2005. Initial risk assessment for three beta-blockers found in the aquatic environment. Chemosphere 59, 199-205.
	Daphnia magna	48h	lethal	LC50	1600	Huggett, D.B., Brooks, B.W., Peterson, B., Foran, C.M., Schlenk, D., 2002. Toxicity of select beta adrenergic receptor-blocking pharmaceuticals (B-blockers) on aquatic organisms. Archives of Environmental Contamination and Toxicology 43, 229-235.
	Daphnia magna	48h	immobilization	EC50	9060	Minguez, L., Pedelucq, J., Farcy, E., Ballandonne, C., Budzinski, H., Halm-Lemeille, M.P., 2016. Toxicities of 48 pharmaceuticals and their freshwater and marine environmental assessment in northwestern France. Environmental Science and Pollution Research 23, 4992-5001
	Oryzias latipes	96h	mortality	LC50	11400	Kim, J.W., Ishibashi, H., Yamauchi, R., Ichikawa, N., Takao, Y., Hirano, M., Koga, M., Arizono, K., 2009. Acute toxicity of pharmaceutical and personal care products on freshwater crustacean (Thamnocephalus platyurus) and fish (Oryzias latipes). Journal of Toxicological Sciences 34, 227-232.
	Oryzias latipes	48h	lethal	LC50	24300	Huggett, D.B., Brooks, B.W., Peterson, B., Foran, C.M., Schlenk, D., 2002. Toxicity of select beta adrenergic receptor-blocking pharmaceuticals (B-blockers) on aquatic organisms. Archives of Environmental Contamination and Toxicology 43, 229-235.
	Cyclotella meneghiniana	96h	growth	EC50	244	Ferrari, B., Mons, R., Vollat, B., Fraysse, B., Paxeus, N., Lo Giudice, R., Pollio, A., Garric, J., 2004. Environmental risk assessment of six human pharmaceuticals: Are the current environmental risk assessment procedures sufficient for the protection of the aquatic environment? Environmental Toxicology and Chemistry 23, 1344-1354.
	Pseudokirchneriella subcapitata**	96h	growth	EC50	7400	Ferrari, B., Mons, R., Vollat, B., Fraysse, B., Paxeus, N., Lo Giudice, R., Pollio, A., Garric, J., 2004. Environmental risk assessment of six human pharmaceuticals: Are the current environmental risk assessment procedures sufficient for the protection of the aquatic environment? Environmental Toxicology and Chemistry 23, 1344-1354.
	Pseudokirchneriella subcapitata**	72h	growth	EC50	1860	Minguez, L., Pedelucq, J., Farcy, E., Ballandonne, C., Budzinski, H., Halm-Lemeille, M.P., 2016. Toxicities of 48 pharmaceuticals and their freshwater and marine environmental assessment in northwestern France. Environmental Science and Pollution Research 23, 4992-5001
	Desmodesmus subspicatus		growth	EC50	5800	Cleuvers, M., 2003. Aquatic ecotoxicity of pharmaceuticals including the assessment of combination effects. Toxicology Letters 142, 185-194.
	Desmodesmus subspicatus	48h	growth	EC50	700	Cleuvers, M., 2005. Initial risk assessment for three beta-blockers found in the aquatic environment. Chemosphere 59, 199-205.
	Lemna minor	7d	growth	EC50	113000	Cleuvers, M., 2005. Initial risk assessment for three beta-blockers found in the aquatic environment. Chemosphere 59, 199-205.
	Skeletonema marinoi	72h	growth	EC50	-	Minguez, L., Pedelucq, J., Farcy, E., Ballandonne, C., Budzinski, H., Halm-Lemeille, M.P., 2016. Toxicities of 48 pharmaceuticals and their freshwater and marine environmental assessment in northwestern France. Environmental Science and Pollution Research 23, 4992-5001
	Vibrio fischeri	30min	luminescence	EC50	61000	Ferrari, B., Mons, R., Vollat, B., Fraysse, B., Paxeus, N., Lo Giudice, R., Pollio, A., Garric, J., 2004. Environmental risk assessment of six human pharmaceuticals: Are the current environmental risk assessment procedures sufficient for the protection of the aquatic environment? Environmental Toxicology and Chemistry 23, 1344-1354.
	Synechococcus leopoliensis	96h	growth	EC50	668	Ferrari, B., Mons, R., Vollat, B., Fraysse, B., Paxeus, N., Lo Giudice, R., Pollio, A., Garric, J., 2004. Environmental risk assessment of six human pharmaceuticals: Are the current environmental risk assessment procedures sufficient for the protection of the aquatic environment? Environmental Toxicology and Chemistry 23, 1344-1354.
	chronic tests
	Brachionus calyciflorus	48h	reproduction	NOEC	180	Ferrari, B., Mons, R., Vollat, B., Fraysse, B., Paxeus, N., Lo Giudice, R., Pollio, A., Garric, J., 2004. Environmental risk assessment of six human pharmaceuticals: Are the current environmental risk assessment procedures sufficient for the protection of the aquatic environment? Environmental Toxicology and Chemistry 23, 1344-1354.
	Hyalella azteca	7d	reproduction	NOEC	1	Huggett, D.B., Brooks, B.W., Peterson, B., Foran, C.M., Schlenk, D., 2002. Toxicity of select beta adrenergic receptor-blocking pharmaceuticals (B-blockers) on aquatic organisms. Archives of Environmental Contamination and Toxicology 43, 229-235.
	Hyalella azteca	7d	reproduction	LOEC	100	Huggett, D.B., Brooks, B.W., Peterson, B., Foran, C.M., Schlenk, D., 2002. Toxicity of select beta adrenergic receptor-blocking pharmaceuticals (B-blockers) on aquatic organisms. Archives of Environmental Contamination and Toxicology 43, 229-235.
	Ceriodaphnia dubia	7d	reproduction	NOEC	9	Ferrari, B., Mons, R., Vollat, B., Fraysse, B., Paxeus, N., Lo Giudice, R., Pollio, A., Garric, J., 2004. Environmental risk assessment of six human pharmaceuticals: Are the current environmental risk assessment procedures sufficient for the protection of the aquatic environment? Environmental Toxicology and Chemistry 23, 1344-1354.
	Ceriodaphnia dubia	7d	reproduction	NOEC	125	Huggett, D.B., Brooks, B.W., Peterson, B., Foran, C.M., Schlenk, D., 2002. Toxicity of select beta adrenergic receptor-blocking pharmaceuticals (B-blockers) on aquatic organisms. Archives of Environmental Contamination and Toxicology 43, 229-235.
	Ceriodaphnia dubia	7d	reproduction	LOEC	250	Huggett, D.B., Brooks, B.W., Peterson, B., Foran, C.M., Schlenk, D., 2002. Toxicity of select beta adrenergic receptor-blocking pharmaceuticals (B-blockers) on aquatic organisms. Archives of Environmental Contamination and Toxicology 43, 229-235.
	Daphnia magna	9d	body mass	NOEC	220	Dzialowski, E.M., Turner, P.K., Brooks, B.W., 2006. Physiological and reproductive effects of beta adrenergic receptor antagonists in Daphnia magna. Archives of Environmental Contamination and Toxicology 50, 503-510.
	Daphnia magna	9d	body mass	LOEC	440	Dzialowski, E.M., Turner, P.K., Brooks, B.W., 2006. Physiological and reproductive effects of beta adrenergic receptor antagonists in Daphnia magna. Archives of Environmental Contamination and Toxicology 50, 503-510.
	Daphnia magna	9d	reproduction	NOEC	55	Dzialowski, E.M., Turner, P.K., Brooks, B.W., 2006. Physiological and reproductive effects of beta adrenergic receptor antagonists in Daphnia magna. Archives of Environmental Contamination and Toxicology 50, 503-510.
	Daphnia magna	9d	reproduction	LOEC	110	Dzialowski, E.M., Turner, P.K., Brooks, B.W., 2006. Physiological and reproductive effects of beta adrenergic receptor antagonists in Daphnia magna. Archives of Environmental Contamination and Toxicology 50, 503-510.
	Daphnia magna	9d	heart rate	LOEC	55	Dzialowski, E.M., Turner, P.K., Brooks, B.W., 2006. Physiological and reproductive effects of beta adrenergic receptor antagonists in Daphnia magna. Archives of Environmental Contamination and Toxicology 50, 503-510.
	Invertebrate			NOEC	9	Figuiere, R., Waara, S., Ahrens, L., Golovko, O., 2022. Risk-based screening for prioritisation of organic micropollutants in Swedish freshwater. Journal of Hazardous Materials 429.
	Danio rerio*	10d	mortality	NOEC	2000	Ferrari, B., Mons, R., Vollat, B., Fraysse, B., Paxeus, N., Lo Giudice, R., Pollio, A., Garric, J., 2004. Environmental risk assessment of six human pharmaceuticals: Are the current environmental risk assessment procedures sufficient for the protection of the aquatic environment? Environmental Toxicology and Chemistry 23, 1344-1354.
	Fish			LOEC	130	Figuiere, R., Waara, S., Ahrens, L., Golovko, O., 2022. Risk-based screening for prioritisation of organic micropollutants in Swedish freshwater. Journal of Hazardous Materials 429.
	Oryzias latipes	14d	growth	EC	500	Huggett, D.B., Brooks, B.W., Peterson, B., Foran, C.M., Schlenk, D., 2002. Toxicity of select beta adrenergic receptor-blocking pharmaceuticals (B-blockers) on aquatic organisms. Archives of Environmental Contamination and Toxicology 43, 229-235.
	Pseudokirchneriella subcapitata**	96h	growth	NOEC	5000	Ferrari, B., Mons, R., Vollat, B., Fraysse, B., Paxeus, N., Lo Giudice, R., Pollio, A., Garric, J., 2004. Environmental risk assessment of six human pharmaceuticals: Are the current environmental risk assessment procedures sufficient for the protection of the aquatic environment? Environmental Toxicology and Chemistry 23, 1344-1354.
	Cyclotella meneghiniana	96h	growth	NOEC	94	Ferrari, B., Mons, R., Vollat, B., Fraysse, B., Paxeus, N., Lo Giudice, R., Pollio, A., Garric, J., 2004. Environmental risk assessment of six human pharmaceuticals: Are the current environmental risk assessment procedures sufficient for the protection of the aquatic environment? Environmental Toxicology and Chemistry 23, 1344-1354.
	Lemna minor	7d	growth	EC50	114000	Cleuvers, M., 2003. Aquatic ecotoxicity of pharmaceuticals including the assessment of combination effects. Toxicology Letters 142, 185-194.
	Algae			NOEC	160	Figuiere, R., Waara, S., Ahrens, L., Golovko, O., 2022. Risk-based screening for prioritisation of organic micropollutants in Swedish freshwater. Journal of Hazardous Materials 429.
	Synechococcus leopoliensis	96h	growth	NOEC	350	Ferrari, B., Mons, R., Vollat, B., Fraysse, B., Paxeus, N., Lo Giudice, R., Pollio, A., Garric, J., 2004. Environmental risk assessment of six human pharmaceuticals: Are the current environmental risk assessment procedures sufficient for the protection of the aquatic environment? Environmental Toxicology and Chemistry 23, 1344-1354.
